# Supplementary material for: An evolutionarily conserved transcriptional response to viral infection in Caenorhabditis nematodes
Source: BMC Genomics. 2017 Apr 17;18:303. doi: 10.1186/s12864-017-3689-3 (PMC5392922; doi:10.1186/s12864-017-3689-3)
Supplement: Supplementary file 2 — List of differentially expressed genes upon pathogen infections identified by edgeR. (XLSX 75 kb) [file 12864_2017_3689_MOESM2_ESM.xlsx]

## Sheet: Orsay (N2)
WormBase Gene ID	Gene Name	Sequence Name	Fold-change (log2)	FDR	Brief Description
WBGene00009168		F26F2.3	8.36937	6.06412e-127
WBGene00009169		F26F2.4	7.78617	4.08639e-116
WBGene00018345		F42C5.3	6.49115	9.11904e-90
WBGene00009061		F22G12.1	6.18249	2.04563e-83
WBGene00045401	eol-1	T26F2.3	6.06359	2.31969e-79	eol-1 encodes a homolog of vertebrate DXO/Dom3Z, a decapping and exoribonuclease protein that functions in pre-mRNA quality control; in C. elegans, EOL-1 activity is required in the URX sensory neurons for inhibition of olfactory learning; mouse Dom3Z can functionally substitute for C. elegans EOL-1, demonstrating conservation of activity for these proteins; in adult hermaphrodites, an eol-1::gfp…
WBGene00007659		C17H1.6	6.72264	2.46566e-65
WBGene00219309		F26F2.13	5.86189	2.51965e-62
WBGene00008067		C43D7.4	9.99353	1.21842e-61
WBGene00044708		C17H1.13	7.08812	6.47339e-61
WBGene00009170		F26F2.5	7.44957	1.63744e-58
WBGene00007134		B0284.4	8.30743	8.31677e-55
WBGene00009166		F26F2.1	5.53612	2.18363e-50
WBGene00195165		F57G4.11	7.09864	4.09185e-50
WBGene00007660		C17H1.7	4.09075	9.08414e-50
WBGene00008068	sdz-6	C43D7.5	5.62577	2.51869e-47
WBGene00012091		T27E7.6	6.72692	4.99483e-41
WBGene00007662		C17H1.9	5.50669	3.45276e-40
WBGene00008301	dct-3	C54D10.7	4.1443	7.05947e-37
WBGene00007656		C17H1.3	5.85944	1.90048e-36
WBGene00138721		C54D10.14	3.92048	8.01235e-34
WBGene00008069		C43D7.7	8.85057	1.39291e-32
WBGene00015225		B0507.8	6.44511	4.00711e-31
WBGene00008267		C53A5.9	5.29137	5.72341e-31
WBGene00015834	math-5	C16C4.10	6.19326	1.04826e-26
WBGene00021081		W08A12.4	4.99704	1.01563e-24
WBGene00020357		T08E11.1	4.52086	2.26135e-24	This gene encodes a protein containing an F-box, a motif predicted to mediate protein-protein interactions either with homologs of yeast Skp-1p or with other proteins; this gene's encoded protein also contains an FTH/DUF38 motif, which may also mediate protein-protein interaction.
WBGene00044014		F15H10.10	8.08968	4.78764e-24
WBGene00022476	fbxa-75	Y119D3A.1	8.33135	5.88319e-23
WBGene00023483		Y75B8A.39	4.10601	3.3244e-22
WBGene00012726		Y39G8B.5	4.53021	1.83165e-20
WBGene00007661		C17H1.8	5.72833	2.07144e-20
WBGene00194645		Y105C5A.1269	4.96113	1.21295e-18
WBGene00008302		C54D10.8	3.60853	2.20293e-18
WBGene00008269		C53A5.11	4.79698	5.62247e-18
WBGene00015227		B0507.10	5.80322	1.40664e-17
WBGene00086568		Y2H9A.6	3.62042	2.65415e-17
WBGene00007655		C17H1.2	6.00532	9.9455e-17
WBGene00086560		ZK355.8	3.87537	1.06729e-16
WBGene00044709		C17H1.14	5.10863	2.37608e-16
WBGene00007657		C17H1.4	5.52876	4.06472e-15
WBGene00004149	trpl-5	T16A1.7	4.2323	8.72131e-15	The protein product of this gene is predicted to contain a glutamine/asparagine (Q/N)-rich ('prion') domain, by the algorithm of Michelitsch and Weissman (as of the WS77 release of WormBase, i.e., in wormpep77).
WBGene00007132		B0284.2	3.82046	3.16532e-14
WBGene00018353	fbxa-182	F42G2.4	2.32113	3.62885e-14	This gene encodes a protein containing an F-box, a motif predicted to mediate protein-protein interactions either with homologs of yeast Skp-1p or with other proteins; this gene's encoded protein also contains an FTH/DUF38 motif, which may also mediate protein-protein interaction.
WBGene00044237		C17H1.10	3.66419	5.01194e-14
WBGene00009908		F49H6.5	4.44849	6.42514e-14	The F49H6.5 gene encodes a homolog of the human gene MOCS1A, which when mutated leads to molybdenum cofactor deficiency (OMIM:252150).
WBGene00017214		F07E5.9	6.09612	1.28107e-13
WBGene00013634		Y105C5A.9	3.22361	8.78204e-13
WBGene00012910		Y46G5A.20	1.69296	1.09211e-12
WBGene00020228		T05A8.2	6.96756	6.27811e-12
WBGene00010821		M01G12.7	4.53198	2.23487e-11
WBGene00022550	droe-8	ZC196.6	3.44842	1.42e-10
WBGene00015835	math-6	C16C4.11	5.1263	1.30892e-09
WBGene00194646		Y105C5A.1270	2.41131	2.25224e-09
WBGene00194902		Y39H10B.3	3.23378	3.23267e-09
WBGene00044711		C17H1.11	4.18621	5.92418e-09
WBGene00013294		Y57G11B.1	2.95583	7.22154e-09
WBGene00015223		B0507.6	2.73545	7.3673e-09
WBGene00050906		F20E11.17	6.36269	3.05993e-08
WBGene00015829	math-15	C16C4.5	2.02185	3.24708e-08
WBGene00045393		F26D11.13	3.22153	4.26875e-08
WBGene00010206		F57G4.1	6.18439	6.60009e-08
WBGene00044416		C08E3.15	6.12865	2.80717e-07
WBGene00015224		B0507.7	3.2214	6.23554e-07
WBGene00008507		F01G10.4	4.78574	1.01114e-06
WBGene00015833	math-17	C16C4.9	5.89643	1.43761e-06
WBGene00015832	math-16	C16C4.8	5.83594	2.77496e-06
WBGene00015828	math-14	C16C4.4	2.16858	4.272e-06
WBGene00044278		F09C6.14	5.8983	4.90029e-06
WBGene00020080	math-37	R52.9	2.41884	5.51054e-06
WBGene00015602	fbxa-158	C08E3.10	3.24021	7.09819e-06	This gene encodes a protein containing an F-box, a motif predicted to mediate protein-protein interactions either with homologs of yeast Skp-1p or with other proteins; this gene's encoded protein also contains an FTH/DUF38 motif, which may also mediate protein-protein interaction.
WBGene00045415		Y43F8B.15	3.01603	7.80409e-06
WBGene00195181		F15H10.12	4.4572	7.80409e-06
WBGene00044787		C54D10.12	2.36755	9.67194e-06
WBGene00012399		Y6E2A.5	2.18289	1.11546e-05
WBGene00007297		C04F12.1	1.56371	1.24233e-05
WBGene00020637	fbxa-7	T20H9.1	5.66594	1.24233e-05
WBGene00008872		F15H10.5	3.9407	1.51419e-05
WBGene00012961		Y47H10A.5	1.27782	3.57948e-05
WBGene00015114		B0281.8	3.68925	4.43811e-05
WBGene00015839	math-10	C16C4.15	2.29725	4.57354e-05
WBGene00003098	lys-9	C54C8.6	5.62481	5.79617e-05
WBGene00016281		C31B8.4	3.10709	6.93754e-05
WBGene00206359		C05E4.15	3.67998	0.00011025
WBGene00021179	fbxa-86	Y9C9A.12	2.79801	0.0001118
WBGene00007658		C17H1.5	5.47096	0.00013353
WBGene00009898	dod-23	F49E12.2	2.66697	0.000169758
WBGene00020361	fbxc-19	T08E11.5	3.12057	0.000294736
WBGene00022375		Y94H6A.2	1.94639	0.000318747
WBGene00018614		F48G7.2	2.41125	0.000328364
WBGene00022547		ZC196.3	2.99999	0.00033229
WBGene00022713		ZK355.3	4.00892	0.000439712
WBGene00010508		K02E2.7	3.48177	0.00122013
WBGene00004402	rom-3	Y116A8C.14	2.79953	0.00130442
WBGene00008858		F15D3.8	2.01279	0.0015366
WBGene00022673		ZK177.8	0.868208	0.00170876
WBGene00011168		R09D1.12	2.11629	0.0017513	R09D1.12 encodes a protein kinase that is a member of the KIN-16 family of C. elegans receptor protein tyrosine kinases.
WBGene00017112		E03H12.5	1.07798	0.0017513
WBGene00020227		T05A8.1	3.69819	0.0017513
WBGene00011539	fbxa-135	T06E6.5	2.58663	0.0020798	This gene encodes a protein containing an F-box, a motif predicted to mediate protein-protein interactions either with homologs of yeast Skp-1p or with other proteins; this gene's encoded protein also contains an FTH/DUF38 motif, which may also mediate protein-protein interaction.
WBGene00004810	skr-4	Y60A3A.18	1.60192	0.00382288	The skr-4 gene encodes a homolog of Skp1 in S. cerevisiae that has no known function in vivo, since skr-4(RNAi) animals are at least superficially normal.
WBGene00020364		T08E11.8	1.92185	0.00382288
WBGene00022708		ZK354.7	1.03419	0.00382288
WBGene00044013		F15H10.9	4.86769	0.00413345
WBGene00009835		F47H4.2	1.25729	0.00555011	This gene encodes a protein containing an F-box, a motif predicted to mediate protein-protein interactions either with homologs of yeast Skp-1p or with other proteins; this gene's encoded protein also contains an FTH/DUF38 motif, which may also mediate protein-protein interaction.
WBGene00012067	sqst-3	T26H2.5	3.26982	0.00571982
WBGene00006051	ssq-2	T28H11.5	1.42411	0.00626591
WBGene00015108		B0281.1	2.94392	0.00685395
WBGene00006053	ssq-4	T28H11.1	1.50292	0.0116971
WBGene00006050	ssq-1	K07F5.11	1.28568	0.0131476	ssq-1 encodes a member of the sperm-specific, class Q family of proteins; about 5% of ssq-1 transcripts are RNA edited to change A to G resulting in a change to residue 127 from an G to a G.
WBGene00045457		F33H12.7	1.15131	0.0153041
WBGene00012400		Y6E2A.7	2.4459	0.0176819
WBGene00015780		C14F11.4	1.00653	0.0228759
WBGene00050899		T10C6.15	1.65914	0.0241599
WBGene00044205		T13F3.8	1.04607	0.0293673
WBGene00194713		F19B10.13	2.1137	0.030165
WBGene00015600	fbxa-165	C08E3.8	3.01209	0.0309108	This gene encodes a protein containing an F-box, a motif predicted to mediate protein-protein interactions either with homologs of yeast Skp-1p or with other proteins; this gene's encoded protein also contains an FTH/DUF38 motif, which may also mediate protein-protein interaction.
WBGene00019410		K05F1.9	1.1071	0.0309108
WBGene00012381		Y2H9A.4	1.20497	0.0324867
WBGene00020774		T24E12.5	1.1683	0.0324867
WBGene00015908		C17F3.3	0.96063	0.0359536
WBGene00016351		C33F10.1	1.12082	0.0375341
WBGene00017628		F20B6.4	-1.68064	0.0375341
WBGene00000596	col-7	C15A11.5	1.22848	0.0395625	col-7 encodes a member of the collagen superfamily containing collagen triple helix repeats (20 copies); expressed during the L2-to-dauer molt and the L4-to-adult molt.
WBGene00017466		F14F9.3	1.98143	0.0409975
WBGene00020713		T23B3.5	0.951698	0.0409975
WBGene00044207		Y6G8.5	1.77907	0.0409975
WBGene00007159		B0379.7	1.26145	0.0412004
WBGene00020116	moa-1	R155.2	1.13001	0.0415198
WBGene00010679		K08F4.5	1.07456	0.04493
WBGene00011478		T05D4.5	1.40206	0.0463279

## Sheet: Orsay (rde-1)
WormBase Gene ID	Gene Name	Sequence Name	Fold-change (log2)	FDR	Brief Description
WBGene00009169		F26F2.4	14.1417	4.7252e-49
WBGene00007657		C17H1.4	9.94877	3.22428e-45
WBGene00008067		C43D7.4	12.635	1.88201e-44
WBGene00009168		F26F2.3	10.454	3.65702e-44
WBGene00018345		F42C5.3	9.50972	1.9482e-43
WBGene00219309		F26F2.13	9.6633	4.11354e-43
WBGene00007659		C17H1.6	9.55977	5.33326e-43
WBGene00008269		C53A5.11	10.5495	6.09059e-43
WBGene00009061		F22G12.1	8.35004	3.93843e-41
WBGene00015225		B0507.8	9.06901	7.1628e-40
WBGene00044708		C17H1.13	12.1531	1.99152e-38
WBGene00007658		C17H1.5	8.82189	3.71503e-38
WBGene00009170		F26F2.5	9.07492	2.55962e-37
WBGene00195165		F57G4.11	9.03847	4.33706e-37
WBGene00013634		Y105C5A.9	8.6134	1.66361e-36
WBGene00007134		B0284.4	8.91292	3.68212e-36
WBGene00022476	fbxa-75	Y119D3A.1	9.93586	3.96124e-35
WBGene00045401	eol-1	T26F2.3	8.46329	5.84673e-35	eol-1 encodes a homolog of vertebrate DXO/Dom3Z, a decapping and exoribonuclease protein that functions in pre-mRNA quality control; in C. elegans, EOL-1 activity is required in the URX sensory neurons for inhibition of olfactory learning; mouse Dom3Z can functionally substitute for C. elegans EOL-1, demonstrating conservation of activity for these proteins; in adult hermaphrodites, an eol-1::gfp…
WBGene00012091		T27E7.6	9.79988	1.38856e-34
WBGene00010821		M01G12.7	8.5395	1.11804e-32
WBGene00021081		W08A12.4	7.36459	1.47937e-32
WBGene00007662		C17H1.9	9.16432	3.68612e-32
WBGene00008068	sdz-6	C43D7.5	8.28876	5.79144e-31
WBGene00007656		C17H1.3	7.87538	1.01275e-30
WBGene00023483		Y75B8A.39	7.58868	1.84458e-30
WBGene00044014		F15H10.10	11.3013	6.02275e-30
WBGene00015227		B0507.10	8.08486	8.71309e-30
WBGene00020228		T05A8.2	8.785	2.70308e-29
WBGene00044237		C17H1.10	7.55272	3.8882e-29
WBGene00004149	trpl-5	T16A1.7	7.05195	4.00671e-29	The protein product of this gene is predicted to contain a glutamine/asparagine (Q/N)-rich ('prion') domain, by the algorithm of Michelitsch and Weissman (as of the WS77 release of WormBase, i.e., in wormpep77).
WBGene00007660		C17H1.7	6.51213	6.22887e-29
WBGene00020357		T08E11.1	6.85952	3.00742e-28	This gene encodes a protein containing an F-box, a motif predicted to mediate protein-protein interactions either with homologs of yeast Skp-1p or with other proteins; this gene's encoded protein also contains an FTH/DUF38 motif, which may also mediate protein-protein interaction.
WBGene00008301	dct-3	C54D10.7	6.02871	7.93493e-28
WBGene00009166		F26F2.1	7.92391	6.96059e-27
WBGene00015834	math-5	C16C4.10	9.2061	9.15786e-27
WBGene00138721		C54D10.14	5.88115	1.11231e-26
WBGene00008267		C53A5.9	9.12651	1.55838e-26
WBGene00086560		ZK355.8	6.19162	1.01986e-25
WBGene00008069		C43D7.7	9.18017	2.26323e-24
WBGene00015223		B0507.6	5.06762	1.04157e-23
WBGene00015602	fbxa-158	C08E3.10	4.72022	1.14875e-20	This gene encodes a protein containing an F-box, a motif predicted to mediate protein-protein interactions either with homologs of yeast Skp-1p or with other proteins; this gene's encoded protein also contains an FTH/DUF38 motif, which may also mediate protein-protein interaction.
WBGene00012726		Y39G8B.5	7.92536	1.18598e-20
WBGene00017214		F07E5.9	7.76433	5.35546e-20
WBGene00194645		Y105C5A.1269	6.883	9.35091e-19
WBGene00021979		Y58A7A.5	4.67928	7.08573e-18
WBGene00007132		B0284.2	6.2655	1.22309e-17
WBGene00015828	math-14	C16C4.4	4.22729	3.10885e-17
WBGene00016281		C31B8.4	5.24337	5.04621e-17
WBGene00003092	lys-3	Y22F5A.6	5.30213	7.86329e-17	lys-3 encodes one of a family of ten C. elegans lysozyme genes that are homologous to lysozymes in the amoeboid protozoan Entamoeba histolytica; lys-3 expression is upregulated in response to stress; lys-3 activity is required for the stress response to copper ion, and in response to copper ion stress, lys-3 expression is upregulated in a kgb-1-dependent manner.
WBGene00018353	fbxa-182	F42G2.4	4.0831	8.5261e-17	This gene encodes a protein containing an F-box, a motif predicted to mediate protein-protein interactions either with homologs of yeast Skp-1p or with other proteins; this gene's encoded protein also contains an FTH/DUF38 motif, which may also mediate protein-protein interaction.
WBGene00015833	math-17	C16C4.9	9.80591	1.92095e-16
WBGene00008302		C54D10.8	5.53054	2.28336e-16
WBGene00009908		F49H6.5	4.5317	2.60045e-16	The F49H6.5 gene encodes a homolog of the human gene MOCS1A, which when mutated leads to molybdenum cofactor deficiency (OMIM:252150).
WBGene00009898	dod-23	F49E12.2	5.4646	3.40133e-16
WBGene00044711		C17H1.11	8.44	3.50027e-16
WBGene00045393		F26D11.13	7.33726	3.82642e-16
WBGene00194646		Y105C5A.1270	6.22714	4.35307e-16
WBGene00022550	droe-8	ZC196.6	6.3843	7.91394e-16
WBGene00008507		F01G10.4	8.11927	8.45719e-16
WBGene00044709		C17H1.14	9.66423	1.78419e-15
WBGene00020227		T05A8.1	9.65662	5.59873e-15
WBGene00021193	math-44	Y16E11A.1	4.12323	6.66388e-15
WBGene00022547		ZC196.3	6.19732	7.73783e-15
WBGene00007661		C17H1.8	6.60751	4.43552e-14
WBGene00013294		Y57G11B.1	7.00551	9.12616e-14
WBGene00007097		B0024.4	5.43213	1.14335e-13
WBGene00006627	tsp-1	C02F5.8	4.6426	2.15774e-13
WBGene00050906		F20E11.17	7.47419	2.15774e-13
WBGene00255420		Y51F10.15	7.51921	2.27872e-13
WBGene00015832	math-16	C16C4.8	9.26086	2.29558e-13
WBGene00195181		F15H10.12	9.11511	4.34435e-13
WBGene00013454	fbxa-126	Y67A10A.5	8.74854	5.13592e-12
WBGene00014135		ZK896.4	3.56404	5.29798e-12
WBGene00219750		Y38C1AA.19	6.02687	8.65168e-12
WBGene00008872		F15H10.5	7.18072	1.0308e-11
WBGene00044013		F15H10.9	9.06636	1.04848e-11
WBGene00007655		C17H1.2	8.77813	1.24148e-11
WBGene00045415		Y43F8B.15	4.59425	1.25891e-11
WBGene00012101	zip-10	T27F2.4	4.33302	1.27204e-11
WBGene00010206		F57G4.1	8.68023	3.17336e-11
WBGene00044427		F56A6.5	9.10136	4.00959e-11
WBGene00015114		B0281.8	8.76686	5.09907e-11
WBGene00050899		T10C6.15	4.54296	6.77563e-11
WBGene00202499		B0507.15	8.58897	9.21394e-11
WBGene00016845		C50F7.5	3.31851	1.67378e-10
WBGene00015100		B0280.2	4.15696	1.73543e-10
WBGene00045475		T07A5.7	5.06891	3.3323e-10
WBGene00015835	math-6	C16C4.11	8.44904	3.57811e-10
WBGene00022713		ZK355.3	5.76303	4.7595e-10
WBGene00235133		T26H5.14	3.28169	6.18811e-10
WBGene00086568		Y2H9A.6	5.26009	7.29916e-10
WBGene00044787		C54D10.12	4.42378	1.0891e-09
WBGene00020080	math-37	R52.9	4.53127	1.3421e-09
WBGene00022189		Y71H2AR.2	8.3953	1.48131e-09
WBGene00020774		T24E12.5	3.01311	1.72117e-09
WBGene00015108		B0281.1	8.48374	1.89337e-09
WBGene00009077		F23B2.10	6.14445	1.9644e-09
WBGene00194902		Y39H10B.3	5.11483	1.99884e-09
WBGene00015226		B0507.9	5.37575	2.69325e-09
WBGene00008858		F15D3.8	3.98386	3.66584e-09
WBGene00044416		C08E3.15	7.96924	3.66584e-09
WBGene00020637	fbxa-7	T20H9.1	6.14977	3.94306e-09
WBGene00044207		Y6G8.5	4.97225	4.50492e-09
WBGene00021179	fbxa-86	Y9C9A.12	5.55524	9.77086e-09
WBGene00015829	math-15	C16C4.5	3.99044	1.09528e-08
WBGene00015216	valv-1	B0496.7	3.09794	1.27713e-08	valv-1 encodes one of two C. elegans small LIM domain-containing proteins related to the mammalian CRIP (Cysteine-Rich Intestinal Protein) family of proteins; in C. elegans, valv-1 activity is required for normal functioning of the valves connecting the pharynx to the intestine, the intestine to the rectum, and the uterus to the spermatheca; a valv-1::gfp promoter fusion is expressed in the phary…
WBGene00007694		C23H4.6	3.3418	1.67043e-08
WBGene00007153	clec-41	B0365.6	2.7311	1.68768e-08
WBGene00194951		Y105C5A.1274	7.88311	1.99788e-08
WBGene00206359		C05E4.15	6.50077	2.24556e-08
WBGene00016164		C27D9.2	3.76295	2.4606e-08
WBGene00012267		W04G5.7	7.60916	2.8716e-08
WBGene00044278		F09C6.14	5.25976	3.04425e-08
WBGene00020364		T08E11.8	4.6755	3.89707e-08
WBGene00022674		ZK177.9	5.59049	7.77201e-08
WBGene00044379		F40H7.12	8.40848	7.77687e-08
WBGene00045457		F33H12.7	5.52327	9.12628e-08
WBGene00235311		Y57E12B.11	6.45114	9.72979e-08
WBGene00011957		T23F11.6	3.59399	9.82342e-08
WBGene00012961		Y47H10A.5	3.3853	1.07704e-07
WBGene00010764		K10H10.9	7.52108	1.14618e-07
WBGene00008602	oac-14	F09B9.1	3.12572	2.01952e-07
WBGene00017422		F13C5.1	3.23722	2.40562e-07	F13C5.1 encodes a novel protein with two predicted transmembrane domains; the protein product of F13C5.1 is most closely related to proteins from other nematode species and does not appear to have close homologs in more distantly related organisms.
WBGene00012621		Y38H6C.8	5.51833	2.62895e-07
WBGene00015839	math-10	C16C4.15	4.00961	5.84875e-07
WBGene00015224		B0507.7	4.72241	6.90284e-07
WBGene00022375		Y94H6A.2	3.63951	8.24637e-07
WBGene00011539	fbxa-135	T06E6.5	4.78235	8.77009e-07	This gene encodes a protein containing an F-box, a motif predicted to mediate protein-protein interactions either with homologs of yeast Skp-1p or with other proteins; this gene's encoded protein also contains an FTH/DUF38 motif, which may also mediate protein-protein interaction.
WBGene00015491		C05E4.12	5.14979	1.25171e-06
WBGene00007297		C04F12.1	2.83078	1.52177e-06
WBGene00015537		C06E4.8	4.04561	1.75624e-06
WBGene00008988		F20G2.5	3.45022	3.09268e-06
WBGene00004093	ppw-1	C18E3.7	2.0786	3.22706e-06	ppw-1 encodes a PAZ (PIWI/Argonaute/Zwille)/PIWI domain-containing protein that is a member of the Argonaute family of proteins; ppw-1 activity is required for efficient germline RNAi.
WBGene00019314		K02E7.10	3.53705	3.2612e-06
WBGene00004810	skr-4	Y60A3A.18	2.4791	3.26559e-06	The skr-4 gene encodes a homolog of Skp1 in S. cerevisiae that has no known function in vivo, since skr-4(RNAi) animals are at least superficially normal.
WBGene00045501		Y6G8.8	6.92571	4.00855e-06
WBGene00007932	zip-5	C34D1.5	2.95491	4.56118e-06	zip-5 encodes a bZip transcription factor; a zip-5::gfp promoter reporter gene fusion is expressed primarily in the nervous system, with mid- and late-stage embryos showing strong expression in head neurons, while larvae show expression in the ventral nerve cord and head and tail neurons; adults also show GFP expression in head muscles and intermittently in the intestine.
WBGene00009675		F44A6.3	6.92021	5.31409e-06
WBGene00020859	bath-25	T27C10.4	4.72929	5.37665e-06
WBGene00010686		K08F9.3	3.58888	6.06326e-06
WBGene00001577	gem-4	T12A7.1	2.6355	6.8078e-06	gem-4 encodes a Ca[2+]-dependent phosphatidylserine binding protein (copine) that antagonizes GON-2 in gonadal cell division, with no other obvious function in normal animals; GEM-4 is highly similar to three human proteins, copine I, copine III, and KIA1599 (40% identity over 590 residues); GEM-4 is also similar to its C. elegans paralog, F26D10.4 (73% identity over 637 residues), with at least …
WBGene00013637		Y105C5A.13	2.82186	6.85786e-06
WBGene00008850		F15B9.6	3.24985	6.96507e-06
WBGene00012399		Y6E2A.5	3.81269	7.01709e-06
WBGene00044215		ZK228.10	6.95334	7.95104e-06
WBGene00195240		Y39B6A.69	5.72856	8.65483e-06
WBGene00015600	fbxa-165	C08E3.8	4.67663	8.70172e-06	This gene encodes a protein containing an F-box, a motif predicted to mediate protein-protein interactions either with homologs of yeast Skp-1p or with other proteins; this gene's encoded protein also contains an FTH/DUF38 motif, which may also mediate protein-protein interaction.
WBGene00022869		ZK1240.4	7.21883	8.80561e-06
WBGene00020220	clec-140	T05A7.2	4.03856	9.05603e-06
WBGene00004811	skr-5	F47H4.10	3.86448	1.13464e-05	The skr-5 gene encodes a homolog of Skp1 in S. cerevisiae that has no known function in vivo, since skr-5(RNAi) animals are at least superficially normal.
WBGene00017839		F26G1.3	4.65177	1.3108e-05	F26G1.3 encodes a protein containing a transthyretin-like domain; the product of F26G1.3 belongs to a family of apparently nematode-specific proteins whose function is not yet known.
WBGene00235298		F19B6.10	5.28398	1.39571e-05
WBGene00009839	fbxa-188	F47H4.8	3.43268	1.63416e-05	This gene encodes a protein containing an F-box, a motif predicted to mediate protein-protein interactions either with homologs of yeast Skp-1p or with other proteins; this gene's encoded protein also contains an FTH/DUF38 motif, which may also mediate protein-protein interaction.
WBGene00017705		F22E5.6	3.86778	1.67348e-05
WBGene00202514		T09F5.20	5.5761	2.2165e-05
WBGene00045412		C25F9.12	2.68865	2.32514e-05
WBGene00012822		Y43F8B.12	3.39127	2.42145e-05
WBGene00012400		Y6E2A.7	4.68265	2.43944e-05
WBGene00010125	dod-22	F55G11.5	2.0152	2.47717e-05
WBGene00000841	cul-6	K08E7.7	2.75178	2.67048e-05	cul-6 encodes a member of the cullin family that may physically interact with SKR-3.
WBGene00045411		C25F9.11	3.19235	3.37454e-05
WBGene00194803		C25F9.16	4.38972	3.90491e-05
WBGene00044687		B0563.9	4.61906	4.963e-05
WBGene00011979		T24B8.5	3.17793	5.56811e-05	T24B8.5 encodes an ShK-like toxin peptide containing a domain rich in cysteine residues found in the sea anemone potassium channel inhibitor ShK; T24B8.5 expression is regulated by the PMK-1/p38 MAPK signaling pathway and the ATF-7 transcription factor, which is a downstream target of PMK-1.
WBGene00016300		C32B5.7	4.54266	6.33632e-05
WBGene00012381		Y2H9A.4	2.39855	7.26007e-05
WBGene00005657	srr-6	C13D9.1	2.92082	8.78314e-05
WBGene00020760		T24C4.4	2.7192	9.10172e-05
WBGene00003734	nhx-6	F58E1.6	4.05675	0.000100814	nhx-6 encodes a sodium/proton exchanger expressed mainly in the basolateral plasma membranes of the most posterior and anterior cells of the intestine, but mainly in the apical surface of medial intestinal cells; nhx-6 has no obvious phenotype in mass RNAi screens; NHX-6 is thought to prevent intracellular acidification by catalysing the electroneutral exchange of extracellular sodium for an intr…
WBGene00021121		W09G12.7	1.95723	0.000105068
WBGene00022419		Y102A11A.9	2.82286	0.000119813
WBGene00017530		F16H11.1	2.65963	0.000133693
WBGene00006467	magu-2	C01B7.4	2.19358	0.000142878	tag-117 encodes a protein with similarity to the MAGUK (membrane-associated guanylate kinase) family of proteins; loss of tag-117 activity in large-scale RNAi screens can result in embryonic lethality with low, reproducible chromosome segregation defects; tag-117 exhibits genetic interactions with sem-5 and glp-1.
WBGene00007180		B0457.6	1.94432	0.000154005
WBGene00008843	arrd-9	F15A4.9	3.84511	0.000170563
WBGene00206393		W04G5.16	6.46202	0.000184327
WBGene00016788		C49G7.10	2.68523	0.000185202
WBGene00010658		K08D8.4	2.29046	0.000192422
WBGene00008102		C44H9.7	4.06527	0.000194256
WBGene00019349	trx-5	K02H11.6	4.90152	0.000228976
WBGene00195177		Y43F8B.25	3.73989	0.000237506
WBGene00019057		F58F9.3	2.15787	0.000252825
WBGene00022181	pho-9	Y71H2AM.16	2.10312	0.000320729
WBGene00007506		C10C5.2	2.97138	0.000412956
WBGene00044280		W02A2.9	1.83118	0.000455056
WBGene00016785		C49G7.7	4.85742	0.000522482
WBGene00011168		R09D1.12	3.45974	0.000522724	R09D1.12 encodes a protein kinase that is a member of the KIN-16 family of C. elegans receptor protein tyrosine kinases.
WBGene00004400	rom-1	F26F4.3	1.96178	0.000591059
WBGene00017467		F14F9.4	2.07992	0.000599769
WBGene00012067	sqst-3	T26H2.5	4.8977	0.000764495
WBGene00044206		T26H5.9	2.0687	0.000771915
WBGene00015048	faah-2	B0218.2	1.87662	0.000780052
WBGene00020221		T05A7.3	3.36066	0.000799194
WBGene00005188	srg-31	T07H8.5	2.73928	0.000828745
WBGene00045515		ZK1037.13	6.04485	0.000884976
WBGene00022013		Y60C6A.1	3.68705	0.000886048
WBGene00045338		M01B2.13	3.40932	0.000927448
WBGene00022546		ZC196.2	3.25071	0.000967342
WBGene00004402	rom-3	Y116A8C.14	3.79348	0.00113106
WBGene00015603	fbxa-159	C08E3.11	4.64825	0.00114475
WBGene00016763		C49A9.9	2.14471	0.0011579
WBGene00018102	math-28	F36H5.3	3.41586	0.00126297
WBGene00077546		C01A2.9	3.95393	0.00126297
WBGene00008584		F08G5.6	1.74817	0.00133489	F08G5.6 encodes a CUB-like domain-containing protein; F08G5.6 is involved in the transcriptional, innate immune response towards several different bacterial pathogens; an F08G5.6::gfp promoter fusion is expressed in the intestine and in head neurons; F08G5.6 expression is positively regulated in the intestine by the ELT-2 GATA transcription factor.
WBGene00045416		Y37H2A.14	2.28645	0.00157429
WBGene00008847	fbxb-102	F15A4.13	3.89955	0.00221325
WBGene00194713		F19B10.13	4.1308	0.00221325
WBGene00018614		F48G7.2	2.95239	0.00222843
WBGene00017660		F21C10.11	1.56777	0.00232581
WBGene00018209		F39G3.4	3.55672	0.00243819
WBGene00021977		Y58A7A.3	1.6772	0.00244798
WBGene00000503	cht-1	C04F6.3	2.22068	0.00253868	cht-1 encodes a chitinase orthologous to human chitinase-1 (OMIM:600031, mutations are associated with chitotriosidase deficiency); CHT-1 is predicted to function as an extracellular O-glycosyl hydrolase that hydrolyzes the glycosidic bond between two or more carbohydrates; in C. elegans, CHT-1 may play a role in embryogenesis, and may also be required for cuticle degradation during molting and d…
WBGene00008679		F11A5.13	4.52294	0.00255309
WBGene00016678		C45G9.7	2.13545	0.00259136
WBGene00021072		W07B8.4	2.36589	0.00307676
WBGene00020358	math-39	T08E11.2	1.7546	0.00377936
WBGene00013837	fbxa-30	ZC47.4	3.29616	0.0038557	This gene encodes a protein containing an F-box, a motif predicted to mediate protein-protein interactions either with homologs of yeast Skp-1p or with other proteins; this gene's encoded protein also contains an FTH/DUF38 motif, which may also mediate protein-protein interaction.
WBGene00008726		F13A7.11	2.66562	0.0039339
WBGene00020579		T19D12.4	2.33408	0.00418132
WBGene00195084		C43C3.4	2.55603	0.00457402
WBGene00008099		C44H9.4	2.4103	0.00480862
WBGene00008617		F09C6.3	3.83427	0.0048712
WBGene00008066	fbxb-65	C43D7.2	4.20013	0.0052181	This gene encodes a protein containing an F-box, a motif predicted to mediate protein-protein interactions either with homologs of yeast Skp-1p or with other proteins.
WBGene00014057		ZK673.1	-2.23575	0.00529981
WBGene00005833	srw-86	C25F9.7	2.31919	0.00532777
WBGene00006894	ver-1	T17A3.1	3.29485	0.00576611	ver-1 encodes a receptor tyrosine kinase; VER-1 activity is required for remodeling of glial cells during dauer larval development; ver-1 is expressed in amphid and phasmid sheath glia upon dauer entry and when animals are cultivated at high temperature; ver-1 expression is regulated by the TTX-1 homeodomain and ZTF-16 C2H2 zinc finger transcription factors.
WBGene00008900		F16H6.10	2.22448	0.00584818
WBGene00012910		Y46G5A.20	2.2127	0.00613443
WBGene00021978		Y58A7A.4	2.79809	0.00618992
WBGene00006628	tsp-2	C02F5.11	2.99449	0.00636192
WBGene00017364	clec-7	F10G2.3	-3.7546	0.00638188
WBGene00194926		K08D8.12	2.38088	0.00638188
WBGene00015593		C08E3.1	2.93079	0.0066251
WBGene00011052	arrd-11	R06B9.1	2.56781	0.00775396
WBGene00001399	fat-7	F10D2.9	-2.74173	0.00843549	fat-7 encodes an essential delta-9 fatty acid desaturase that is required for the synthesis of monounsaturated fatty acids; fat-7 can substitute for the functions of the other two fatty acid desaturases, fat-5 and fat-6; RNA interference has shown that fat-7 is required for viability and normal growth.
WBGene00020758		T24C4.2	2.98648	0.00856044
WBGene00003995	pgp-1	K08E7.9	-1.75343	0.00880883	pgp-1 encodes a transmembrane protein that is a member of the P-glycoprotein subclass of the ATP-binding cassette (ABC) transporter superfamily; along with PGP-3, PGP-1 is required for defense against the pathogenic Pseudomonas aeruginosa strain PA14, and may facilitate ATP-dependent efflux of the toxic phenazine compounds produced by the bacteria; PGP-1 is expressed in the apical membrane of int…
WBGene00022570	sdz-35	ZC239.12	3.76293	0.00926618
WBGene00015605		C08E3.13	1.97951	0.00928141	C08E3.13 encodes a novel protein; expression studies indicate that C08E3.13 expression is positively regulated by signaling through the DBL-1/TGF-beta signaling pathway; in situ hybridization experiments reveal that C08E3.13 transcripts are expressed in the intestine and the vulva.
WBGene00021236	pud-1.2	Y19D10B.7	-1.76283	0.00962089	PUD-1.2, along with PUD-1.1, encodes a protein (CE25224) of unknown function; the PUD-1.2/PUD-1.1 proteins are present at significantly higher levels in daf-2 mutant vs. wild-type adults during a temperature shift from 15 to 25 degrees C; pud-1.2(RNAi) animals have no obvious mutant phenotype (i. e., they have no obvious defect in fertility or germline maintenance); the PUD-1.2/PUD-1.1 proteins b…
WBGene00007133		B0284.3	2.21477	0.00968983
WBGene00016156		C27A12.6	1.57721	0.00987032
WBGene00017308		F09F9.3	2.90341	0.0104419
WBGene00044442		T08A9.13	2.55559	0.0105588
WBGene00194708		Y36E3A.2	2.60857	0.0106119
WBGene00014136		ZK896.5	1.48477	0.0120271
WBGene00006649	tth-1	F08F1.8	1.52739	0.0123949	tth-1 encodes a thymosin beta ortholog that contains four functionally distinct thymosin beta repeats; in vitro, TTH-1 binds multiple actin monomers as well as filamentous actin suggesting that, as its homology predicts, TTH-1 plays a direct role in regulating actin polymerization and cytoskeletal organization in C. elegans; consistent with this, loss of tth-1 activity via a deletion mutation tha…
WBGene00009130		F25H5.8	1.77258	0.0124183
WBGene00010508		K02E2.7	3.33611	0.0128493
WBGene00011130	zip-6	R07H5.10	2.64081	0.0128493
WBGene00008593	clec-227	F08H9.5	-2.24236	0.0130254
WBGene00044107		F58G6.9	-1.48369	0.0130499
WBGene00007440		C08E8.4	1.93393	0.0136686
WBGene00009897	skpo-1	F49E12.1	2.51939	0.0145958
WBGene00021654		Y47G7B.2	2.38882	0.0146383
WBGene00000136	amt-4	C05E11.5	-1.7959	0.0147074	amt-4 encodes a member of the ammonium transporter protein family.
WBGene00020613		T20D4.7	2.61566	0.0147074
WBGene00010977		R02D5.3	1.86383	0.0152713
WBGene00016783	irg-2	C49G7.5	2.8925	0.0158346	irg-2 encodes a novel protein, conserved amongst nematodes; irg-2 expression is induced in response to infection by virulent strains of Pseudomonas aeruginosa in a manner dependent upon the bZIP transcription factor ZIP-2, but independent of the p38 MAPK pathway.
WBGene00004509	rrf-2	M01G12.12	1.65436	0.016047	rrf-2 encodes an RNA-directed RNA polymerase (RdRP) homolog of unknown function; RRF-2 is not obviously required for either somatic or germline RNAi, or for transitive RNAi.
WBGene00007216		C01A2.4	1.66233	0.0170767
WBGene00022479	fbxa-36	Y119D3A.4	3.09073	0.0170767
WBGene00019495	sdz-24	K07E8.3	-1.49654	0.0182299
WBGene00009626		F42A8.1	1.35316	0.0187528
WBGene00008793		F14D7.6	-1.5072	0.0193771
WBGene00235315		Y50D4A.10	1.55941	0.0209418
WBGene00017445	sid-5	F14B8.2	1.52517	0.020985
WBGene00010004		F53H2.1	2.50896	0.0211572
WBGene00011945	hpo-24	T23D8.7	1.79375	0.0239801
WBGene00013073	hmit-1.1	Y51A2D.4	-1.41761	0.0249507	hmit-1.1 encodes one of three C. elegans proton (H+)-dependent myo-inositol transporters; loss of hmit-1.1 activity via large-scale RNAi result in no obvious abnormalities but by homology, HMIT-1.1 is predicted to function as a plasma membrane protein required for the regulated uptake of myo-inositol and thus potentially for regulation of cell signaling and intracellular osmolarity.
WBGene00007772	egrh-1	C27C12.2	1.5285	0.0250199	egrh-1 encodes a zinc finger protein that has similarity to the vertebrate EGR (early growth response factor) family of proteins, including the human EGR transcription factors; in C. elegans, EGRH-1 activity is required, non-autonomously in the gut and the somatic gonad, for regulation of oocyte meiotic maturation and ovulation; EGRH-1 is expressed in the somatic gonad, specifically in the gonada…
WBGene00019368		K03H6.2	-1.57983	0.0253573
WBGene00018385		F43C11.8	3.36806	0.0253656
WBGene00050939		C05G5.7	-3.02664	0.0263776
WBGene00018643	drd-50	F49F1.1	3.24699	0.0274961
WBGene00019166	tat-2	H06H21.10	1.46408	0.0284061	tat-2 encodes one of six C. elegans subfamily IV P-type ATPase that, by sequence similarity, is proposed to function as an aminophospholipid translocase (flippase); genetic analyses show that tat-2 has two distinct functions in lipid metabolism: 1) tat-2 is essential for reproductive growth under conditions of sterol deprivation, and 2) TAT-2 activity in the intestine plays a role in regulating m…
WBGene00008129		C47A10.12	-2.98565	0.0284338
WBGene00019564		K09D9.1	2.49031	0.0286283
WBGene00000777	cpn-1	F43G9.9	1.3967	0.0313894	cpn-1 encodes a calponin homolog, more closely related to calponin per se than to its paralogs transgelin (SM22 alpha) or neuronal protein NP25, that is is dispensable for viability and gross morphology in mass RNAi screens, and that has no obvious mutant phenotype in a rearrangement that probably disrupts cpn-1.
WBGene00009488	oac-20	F36G9.12	2.0913	0.0327653
WBGene00010752		K10G4.3	2.01707	0.0338549
WBGene00017398	slc-17.6	F12B6.2	-1.4307	0.034051
WBGene00008560	pho-13	F07H5.9	-1.5254	0.034381
WBGene00009146		F26C11.1	-1.8941	0.034381
WBGene00006987	zmp-1	EGAP1.3	1.5409	0.0360837	zmp-1 encodes a zinc matrix metalloproteinase that enables anchor cell (AC) invasion during postembryonic vulval development; ZMP-1's proteinase activity has been confirmed in vitro; N-terminus to C-terminus, ZMP-1 is predicted to have a signal sequence, peptidoglycan-binding domain, a central matrix protease domain, a coiled-coil domain, and four hemopexin domains; ZMP-1 is expressed in AC durin…
WBGene00011850		T20B3.1	-1.6766	0.0362343
WBGene00044707		F22G12.7	2.2312	0.0399734
WBGene00017498	pud-4	F15E11.12	-1.43819	0.0403851
WBGene00018707	oac-31	F52F10.3	1.85533	0.0412481
WBGene00006986	zip-1	Y75B8A.35	1.35032	0.0418272	zip-1 encodes a protein with weak similarity to basic-leucine zipper-type transcription factors; ZIP-1 was identified in a screen for proteins able to bind a pharyngeal muscle-specific enhancer in the promoter of myo-2, which encodes a pharyngeal muscle-specific myosin; as loss of ZIP-1 activity via RNA-mediated interference (RNAi) does not result in any abnormalities, ZIP-1 may function redundan…
WBGene00008567		F08A8.4	-1.46997	0.0418272
WBGene00009957		F53B2.8	1.90063	0.0443513
WBGene00010034		F54B11.11	-1.70413	0.0450113
WBGene00012323	oac-54	W07A12.6	2.15873	0.0460194
WBGene00016555	math-20	C40D2.2	1.65441	0.046926	The C40D2.2 gene encodes a protein closely similar to C46F9.3, which has a meprin-associated Traf homology (MATH) domain and may be involved in apoptosis.
WBGene00014194		ZK1037.6	2.56111	0.0471317
WBGene00019699	math-34	M01D1.2	2.66381	0.0474701
WBGene00022548		ZC196.4	2.29778	0.0494853

## Sheet: N.parisii (N2)
WormBase Gene ID	Gene Name	Sequence Name	Fold-change (log2)	FDR	Brief Description
WBGene00009169		F26F2.4	10.5625	1.17624e-240
WBGene00009168		F26F2.3	10.7455	4.88084e-229
WBGene00219309		F26F2.13	9.17753	3.19047e-163
WBGene00195165		F57G4.11	10.4933	1.92183e-147
WBGene00044708		C17H1.13	9.75225	2.30194e-137
WBGene00009170		F26F2.5	10.1094	4.66583e-132
WBGene00018345		F42C5.3	7.75203	2.41546e-127
WBGene00007662		C17H1.9	8.34457	3.40039e-106
WBGene00009061		F22G12.1	6.81918	8.94177e-104
WBGene00009166		F26F2.1	8.08732	1.09083e-102
WBGene00007659		C17H1.6	7.93524	2.26773e-95
WBGene00045401	eol-1	T26F2.3	6.45558	2.5335e-92	eol-1 encodes a homolog of vertebrate DXO/Dom3Z, a decapping and exoribonuclease protein that functions in pre-mRNA quality control; in C. elegans, EOL-1 activity is required in the URX sensory neurons for inhibition of olfactory learning; mouse Dom3Z can functionally substitute for C. elegans EOL-1, demonstrating conservation of activity for these proteins; in adult hermaphrodites, an eol-1::gfp…
WBGene00007661		C17H1.8	9.8686	3.35735e-90
WBGene00008067		C43D7.4	11.2901	1.06982e-88
WBGene00008068	sdz-6	C43D7.5	7.37089	1.00869e-84
WBGene00138721		C54D10.14	6.20351	1.76306e-83
WBGene00007134		B0284.4	9.81049	1.68591e-82
WBGene00012091		T27E7.6	8.90746	1.69992e-80
WBGene00008301	dct-3	C54D10.7	6.11218	1.15438e-78
WBGene00007660		C17H1.7	5.093	1.10331e-75
WBGene00012726		Y39G8B.5	7.5362	1.15016e-65
WBGene00007656		C17H1.3	7.59338	7.94542e-63
WBGene00044014		F15H10.10	10.8483	4.45093e-62
WBGene00015834	math-5	C16C4.10	8.37183	1.33887e-58
WBGene00194646		Y105C5A.1270	5.00889	1.28712e-48
WBGene00008302		C54D10.8	5.77987	2.62501e-48
WBGene00020357		T08E11.1	6.23964	3.30608e-48	This gene encodes a protein containing an F-box, a motif predicted to mediate protein-protein interactions either with homologs of yeast Skp-1p or with other proteins; this gene's encoded protein also contains an FTH/DUF38 motif, which may also mediate protein-protein interaction.
WBGene00015225		B0507.8	7.71848	4.652e-47
WBGene00086568		Y2H9A.6	5.70423	2.32226e-46
WBGene00008267		C53A5.9	6.29638	8.09167e-46
WBGene00008069		C43D7.7	9.8323	2.16776e-44
WBGene00021081		W08A12.4	6.44011	8.29089e-43
WBGene00194645		Y105C5A.1269	6.94932	2.8356e-42
WBGene00012910		Y46G5A.20	2.96361	1.38096e-40
WBGene00044709		C17H1.14	7.35513	2.0988e-38
WBGene00007655		C17H1.2	8.02796	1.11106e-37
WBGene00005188	srg-31	T07H8.5	4.19491	1.17676e-37
WBGene00022476	fbxa-75	Y119D3A.1	9.92937	3.39441e-37
WBGene00023483		Y75B8A.39	5.22109	6.49102e-36
WBGene00015835	math-6	C16C4.11	7.88579	7.33335e-34
WBGene00015227		B0507.10	7.37849	7.26631e-31
WBGene00017214		F07E5.9	8.42172	1.55667e-30
WBGene00195181		F15H10.12	8.05819	2.06389e-30
WBGene00044237		C17H1.10	5.12258	6.46397e-30
WBGene00022375		Y94H6A.2	4.84936	1.33883e-29
WBGene00008269		C53A5.11	6.01802	1.36721e-29
WBGene00018353	fbxa-182	F42G2.4	3.19142	3.21967e-29	This gene encodes a protein containing an F-box, a motif predicted to mediate protein-protein interactions either with homologs of yeast Skp-1p or with other proteins; this gene's encoded protein also contains an FTH/DUF38 motif, which may also mediate protein-protein interaction.
WBGene00007674		C18D4.4	6.48927	4.81255e-29
WBGene00022550	droe-8	ZC196.6	5.45022	8.77317e-29
WBGene00015223		B0507.6	4.59571	2.31932e-28
WBGene00020228		T05A8.2	9.31515	2.50827e-28
WBGene00007657		C17H1.4	7.09046	1.09432e-27
WBGene00007132		B0284.2	5.07643	9.43781e-26
WBGene00010821		M01G12.7	6.32028	2.13164e-25
WBGene00008872		F15H10.5	7.19924	5.34175e-25
WBGene00015829	math-15	C16C4.5	3.35946	2.05571e-23
WBGene00044787		C54D10.12	4.44621	7.54786e-23
WBGene00015224		B0507.7	5.21315	2.8642e-22
WBGene00015108		B0281.1	6.21703	4.40835e-22
WBGene00015833	math-17	C16C4.9	8.59955	4.42337e-22
WBGene00009908		F49H6.5	5.46704	5.78771e-22	The F49H6.5 gene encodes a homolog of the human gene MOCS1A, which when mutated leads to molybdenum cofactor deficiency (OMIM:252150).
WBGene00044711		C17H1.11	6.04208	1.37973e-21
WBGene00086560		ZK355.8	4.43397	1.77245e-21
WBGene00015114		B0281.8	6.44151	5.84146e-21
WBGene00004149	trpl-5	T16A1.7	5.08001	8.84254e-21	The protein product of this gene is predicted to contain a glutamine/asparagine (Q/N)-rich ('prion') domain, by the algorithm of Michelitsch and Weissman (as of the WS77 release of WormBase, i.e., in wormpep77).
WBGene00013294		Y57G11B.1	4.46674	1.02665e-20
WBGene00044427		F56A6.5	6.79793	1.51748e-20
WBGene00194902		Y39H10B.3	4.43338	2.45499e-19
WBGene00015828	math-14	C16C4.4	3.6176	3.26898e-19
WBGene00003098	lys-9	C54C8.6	9.41307	1.31735e-18
WBGene00012399		Y6E2A.5	3.66261	1.84746e-18
WBGene00050906		F20E11.17	8.3088	2.24513e-18
WBGene00044013		F15H10.9	8.76259	4.41667e-17
WBGene00008858		F15D3.8	3.74201	5.88496e-16
WBGene00015839	math-10	C16C4.15	3.7132	6.24909e-16
WBGene00010508		K02E2.7	6.14462	6.43885e-16
WBGene00010206		F57G4.1	7.9049	8.50394e-16
WBGene00044707		F22G12.7	3.46356	1.36268e-15
WBGene00020637	fbxa-7	T20H9.1	7.88068	2.39358e-15
WBGene00012400		Y6E2A.7	4.86882	2.53035e-15
WBGene00206359		C05E4.15	5.79482	3.52457e-15
WBGene00014046	clec-60	ZK666.6	2.17147	5.93128e-15	clec-60 encodes a C-type lectin protein with no obvious non-nematode orthologs; clec-60 appears to play a role in the innate immune respone to some bacterial pathogens, including Microbacterium nematophilum and Salmonella enterica; clec-60 transcription is induced 6.6-fold by infection with M. nematophilum, making it one of the most strongly infection-responsive genes (second only to tts-1); CLEC…
WBGene00018614		F48G7.2	4.03409	1.02836e-14
WBGene00015832	math-16	C16C4.8	7.86058	1.19532e-14
WBGene00008102		C44H9.7	4.29023	5.28419e-14
WBGene00011539	fbxa-135	T06E6.5	4.56336	8.31674e-14	This gene encodes a protein containing an F-box, a motif predicted to mediate protein-protein interactions either with homologs of yeast Skp-1p or with other proteins; this gene's encoded protein also contains an FTH/DUF38 motif, which may also mediate protein-protein interaction.
WBGene00012067	sqst-3	T26H2.5	6.01735	1.64955e-13
WBGene00044207		Y6G8.5	3.87456	2.57133e-13
WBGene00010004		F53H2.1	4.58454	1.49293e-12
WBGene00235133		T26H5.14	3.36004	2.19774e-12
WBGene00020364		T08E11.8	3.38903	2.84877e-12
WBGene00009895	scl-2	F49E11.10	3.14037	3.21302e-12	scl-2 encodes a predicted extracellular protein that is a member of the C. elegans family of SCP/TAPS (sperm coating protein/Tpx-1/Ag5/PR-1/Sc7) domain-containing proteins; an scl-2 deletion mutation, tm2428, is reported to be homozygous viable.
WBGene00009898	dod-23	F49E12.2	3.70104	9.84453e-12
WBGene00045415		Y43F8B.15	4.07878	2.19535e-11
WBGene00002055	ifc-1	F37B4.2	1.51111	2.37484e-11	ifc-1 encodes a nonessential intermediate filament protein; IFC-1 is predicted to function as a structural component of the cytoskeleton; IFC-1 has no function in RNAi assays.
WBGene00015222		B0507.5	3.98437	3.38445e-10
WBGene00022869		ZK1240.4	5.21713	3.99206e-10
WBGene00022713		ZK355.3	5.56077	5.53269e-10
WBGene00017592		F19C7.2	1.25033	5.72712e-10
WBGene00020227		T05A8.1	5.49574	8.87494e-10
WBGene00012381		Y2H9A.4	2.18139	1.03718e-09
WBGene00004810	skr-4	Y60A3A.18	2.38213	1.62795e-09	The skr-4 gene encodes a homolog of Skp1 in S. cerevisiae that has no known function in vivo, since skr-4(RNAi) animals are at least superficially normal.
WBGene00011979		T24B8.5	2.53666	3.6362e-09	T24B8.5 encodes an ShK-like toxin peptide containing a domain rich in cysteine residues found in the sea anemone potassium channel inhibitor ShK; T24B8.5 expression is regulated by the PMK-1/p38 MAPK signaling pathway and the ATF-7 transcription factor, which is a downstream target of PMK-1.
WBGene00043062	clec-80	Y54G2A.39	1.06238	5.40463e-09
WBGene00013634		Y105C5A.9	2.89844	6.86885e-09
WBGene00016281		C31B8.4	3.52028	1.14999e-08
WBGene00017199	clec-45	F07C4.2	2.75951	1.24842e-08
WBGene00020774		T24E12.5	2.02914	3.2334e-08
WBGene00012267		W04G5.7	7.36533	4.08766e-08
WBGene00020326	math-38	T07H3.3	2.77691	1.09805e-07
WBGene00000781	cpr-1	C52E4.1	1.24943	1.2114e-07	cpr-1 encodes a cysteine protease of the cathepsin B-like cysteine protease family; cpr-1 appears to be required for embryogenesis; cpr-1 is specifically expressed in the gut of all stages except the embryo and around developing embryos in the gonad; expression of cpr-1 is regulated by three promoter GATA motifs.
WBGene00045475		T07A5.7	3.03483	2.19033e-07
WBGene00021193	math-44	Y16E11A.1	2.74443	2.38235e-07
WBGene00045393		F26D11.13	3.19613	3.26793e-07
WBGene00007658		C17H1.5	5.84403	4.13447e-07
WBGene00018616		F48G7.5	1.44371	4.52749e-07
WBGene00004172	pqn-92	Y75B8A.27	1.10569	5.6451e-07	The protein product of this gene is predicted to contain a glutamine/asparagine (Q/N)-rich ('prion') domain, by the algorithm of Michelitsch and Weissman (as of the WS77 release of WormBase, i.e., in wormpep77).
WBGene00012456		Y17D7C.2	2.6051	8.51412e-07
WBGene00022547		ZC196.3	3.47446	8.51412e-07
WBGene00007297		C04F12.1	1.58223	1.04108e-06
WBGene00020080	math-37	R52.9	2.61268	1.35407e-06
WBGene00015602	fbxa-158	C08E3.10	3.03123	1.41564e-06	This gene encodes a protein containing an F-box, a motif predicted to mediate protein-protein interactions either with homologs of yeast Skp-1p or with other proteins; this gene's encoded protein also contains an FTH/DUF38 motif, which may also mediate protein-protein interaction.
WBGene00019699	math-34	M01D1.2	2.72156	2.07573e-06
WBGene00019314		K02E7.10	2.00046	2.54923e-06
WBGene00012323	oac-54	W07A12.6	2.58091	2.77616e-06
WBGene00219750		Y38C1AA.19	4.06452	5.27362e-06
WBGene00021873	clec-82	Y54G2A.8	1.62456	7.00145e-06
WBGene00195177		Y43F8B.25	2.85933	7.2703e-06
WBGene00008507		F01G10.4	4.86054	8.21586e-06
WBGene00012398		Y6E2A.4	2.78594	1.065e-05
WBGene00019931		R07C12.1	1.36931	1.33324e-05
WBGene00050899		T10C6.15	2.25796	1.59311e-05
WBGene00008850		F15B9.6	1.97435	2.10078e-05
WBGene00194713		F19B10.13	2.95637	2.11627e-05
WBGene00001594	glc-4	C27H5.8	1.05819	2.24791e-05	glc-4 encodes a predicted glutamate-gated chloride channel that affects ivermectin sensitivity and reversal behavior and genetically interacts with avr-14; expressed in neurons.
WBGene00022548		ZC196.4	1.85094	2.78596e-05
WBGene00020361	fbxc-19	T08E11.5	3.47229	3.06392e-05
WBGene00219493		C18D4.12	2.99644	4.71023e-05
WBGene00012583	clec-4	Y38E10A.5	0.889732	4.82753e-05	clec-4 encodes a C-type lectin; clec-4 expression is upregulated in response to stressors, including pathogens and ionizing radiation.
WBGene00011330		T01D3.6	1.02273	5.9731e-05
WBGene00022546		ZC196.2	2.67125	7.16871e-05
WBGene00021179	fbxa-86	Y9C9A.12	2.98221	9.20181e-05
WBGene00012822		Y43F8B.12	2.85279	9.57898e-05
WBGene00015226		B0507.9	2.56717	0.000145826
WBGene00015537		C06E4.8	2.30285	0.000149426
WBGene00016920		C54E4.5	0.92201	0.000149426
WBGene00022870		ZK1240.5	1.54351	0.000151443
WBGene00012093		T27E7.9	3.09314	0.000172592
WBGene00015600	fbxa-165	C08E3.8	3.87835	0.000254201	This gene encodes a protein containing an F-box, a motif predicted to mediate protein-protein interactions either with homologs of yeast Skp-1p or with other proteins; this gene's encoded protein also contains an FTH/DUF38 motif, which may also mediate protein-protein interaction.
WBGene00009839	fbxa-188	F47H4.8	1.94106	0.000274363	This gene encodes a protein containing an F-box, a motif predicted to mediate protein-protein interactions either with homologs of yeast Skp-1p or with other proteins; this gene's encoded protein also contains an FTH/DUF38 motif, which may also mediate protein-protein interaction.
WBGene00015605		C08E3.13	2.11309	0.000289419	C08E3.13 encodes a novel protein; expression studies indicate that C08E3.13 expression is positively regulated by signaling through the DBL-1/TGF-beta signaling pathway; in situ hybridization experiments reveal that C08E3.13 transcripts are expressed in the intestine and the vulva.
WBGene00022497		Y119D3B.21	0.882561	0.000307791
WBGene00019279		K01A2.4	1.61608	0.000325834
WBGene00015403	clec-10	C03H5.1	0.702631	0.000442586
WBGene00077546		C01A2.9	3.16709	0.000499803
WBGene00219216		K08D10.14	0.96825	0.000584717
WBGene00015052	clec-52	B0218.8	-0.90801	0.000649679
WBGene00004402	rom-3	Y116A8C.14	3.0363	0.000662331
WBGene00009518	clec-166	F38A1.5	1.02073	0.00073182
WBGene00003091	lys-2	Y22F5A.5	0.69402	0.00123911	lys-2 is one of ten C. elegans lysozyme genes; as such, lys-2 can be predicted to have a role in lysozymal function including immune function.
WBGene00044416		C08E3.15	5.36362	0.00151246
WBGene00006986	zip-1	Y75B8A.35	0.83067	0.00191242	zip-1 encodes a protein with weak similarity to basic-leucine zipper-type transcription factors; ZIP-1 was identified in a screen for proteins able to bind a pharyngeal muscle-specific enhancer in the promoter of myo-2, which encodes a pharyngeal muscle-specific myosin; as loss of ZIP-1 activity via RNA-mediated interference (RNAi) does not result in any abnormalities, ZIP-1 may function redundan…
WBGene00022549		ZC196.5	1.07018	0.00208476
WBGene00000391	cdd-1	C47D2.2	0.69155	0.00317833	cdd-1 encodes a cytidine deaminase that contains a zinc-binding region; CDD-1 exhibits deoxycytidine deaminase activity when expressed in vitro, and is able to bind AU-rich RNA sequences in vitro; a cdd-1::lacZ reporter fusion is expressed at highest levels in early larvae and is seen predominantly in the intestine and pharynx.
WBGene00010062	lipl-1	F54F3.3	1.62896	0.00317833
WBGene00000015	abf-4	Y38H6C.22	2.86069	0.00348677	abf-4 encodes a homolog of the antibacterial factor ASABF from Ascaris suum; ABF-4 may play a role in innate immunity, though at present the only evidence for its having an antimicrobial humoral function is its sequence similarity.
WBGene00011168		R09D1.12	2.05217	0.00376224	R09D1.12 encodes a protein kinase that is a member of the KIN-16 family of C. elegans receptor protein tyrosine kinases.
WBGene00019590		K09F6.7	0.942074	0.00419505
WBGene00013149		Y53F4B.1	1.21639	0.00428607
WBGene00018724		F53A9.1	0.915007	0.00433769
WBGene00044644		B0205.13	-0.76024	0.00478192	B0205.13 encodes a small, novel protein conserved in C. remanei and C. briggsae.
WBGene00021495	sqst-2	Y40C5A.1	0.651458	0.00503041
WBGene00044278		F09C6.14	4.96945	0.00559465
WBGene00022189		Y71H2AR.2	2.95002	0.00664727
WBGene00013608	clec-35	Y102A5B.2	2.3391	0.00740913
WBGene00002260	lbp-8	T22G5.6	-1.46601	0.0101451	lpb-8 belongs to a family of small intracellular fatty acid binding proteins (FABPs) that includes As-p18, found in the parasitic nematode Ascaris suum; lpb-8 shares 55% identity with bovine heart FABP but only 25% identity with As-p18 and lacks a secretory signal
WBGene00004093	ppw-1	C18E3.7	0.774345	0.010624	ppw-1 encodes a PAZ (PIWI/Argonaute/Zwille)/PIWI domain-containing protein that is a member of the Argonaute family of proteins; ppw-1 activity is required for efficient germline RNAi.
WBGene00010957	nduo-6	MTCE.3	-1.07653	0.012385	The nduo-6 gene resides on the mitochondrial chromosome, and encodes the protein NADH-ubiquinone oxidoreductase chain 6; this is the C. elegans homolog of the core MT-ND6 of mitochondrial NADH:ubiquinone oxidoreductase (Complex I).
WBGene00009397	clec-66	F35C5.9	0.668053	0.0134436
WBGene00018354		F42G2.5	1.23962	0.0171682
WBGene00017498	pud-4	F15E11.12	-2.23594	0.0174214
WBGene00044206		T26H5.9	1.27545	0.0194373
WBGene00008099		C44H9.4	1.02321	0.0206684
WBGene00015100		B0280.2	1.17478	0.0221543
WBGene00017501	pud-3	F15E11.15	-1.48068	0.0272141
WBGene00001758	gst-10	Y45G12C.2	-0.627452	0.0296621	gst-10 encodes a glutathione S-transferase with similarity to the pi class of human glutathione S-transferases; GST-10 catalyzes the conjugation of glutathione to 4-hydroxynonenal in vitro.
WBGene00018645		F49F1.5	1.05781	0.0301844
WBGene00003474	mtl-2	T08G5.10	-0.531163	0.0317231	mtl-2 encodes one of two C. elegans metallothioneins, small, cysteine-rich, metal-binding proteins; MTL-2 functions in metal detoxification and homeostasis and stress adaptation; in addition, mtl-2 plays a role in regulating growth and fertility; mtl-2 expression is induced in larval and adult intestinal cells following exposure to cadmium or heat shock; MTL-2 intestinal expression is dependent u…
WBGene00016190		C28G1.5	0.579146	0.0328275
WBGene00018346		F42C5.4	0.893953	0.0342901
WBGene00011162	chil-19	R09D1.6	2.15571	0.034946
WBGene00010958	ndfl-4	MTCE.4	-1.54749	0.0364529	The ndfl-4 gene resides on the mitochondrial chromosome, and encodes the protein NADH-ubiquinone oxidoreductase chain 4L; this is the C. elegans homolog of the core MT-ND4L of mitochondrial NADH:ubiquinone oxidoreductase (Complex I).
WBGene00194815		Y43F8B.23	1.51918	0.0376263
WBGene00007393	fbxa-157	C06H5.2	1.32112	0.037848	This gene encodes a protein containing an F-box, a motif predicted to mediate protein-protein interactions either with homologs of yeast Skp-1p or with other proteins; this gene's encoded protein also contains an FTH/DUF38 motif, which may also mediate protein-protein interaction.
WBGene00021236	pud-1.2	Y19D10B.7	-2.83189	0.0455178	PUD-1.2, along with PUD-1.1, encodes a protein (CE25224) of unknown function; the PUD-1.2/PUD-1.1 proteins are present at significantly higher levels in daf-2 mutant vs. wild-type adults during a temperature shift from 15 to 25 degrees C; pud-1.2(RNAi) animals have no obvious mutant phenotype (i. e., they have no obvious defect in fertility or germline maintenance); the PUD-1.2/PUD-1.1 proteins b…
WBGene00017660		F21C10.11	-1.09405	0.0492625

## Sheet: Santeuil (JU1264)
WormBase Gene ID	Gene Name	Sequence Name	Fold-change (log2)	FDR	Brief Description
WBGene00028845		CBG06596	7.85691	8.52611e-61
WBGene00041842		CBG23492	7.17369	5.68811e-60
WBGene00089186		CBG27772	6.21484	2.99549e-57
WBGene00031866		CBG10486	5.91149	3.73795e-48
WBGene00037928		CBG18528	5.34975	9.30416e-43
WBGene00029310		CBG07170	7.55639	5.63252e-38
WBGene00028206		CBG05828	4.64178	1.59947e-37
WBGene00026106		CBG03198	6.34397	2.06459e-35
WBGene00041841		CBG23491	5.60672	3.60706e-35
WBGene00041840		CBG23490	5.46502	1.39291e-34
WBGene00037931		CBG18531	4.90496	2.02822e-33
WBGene00037930		CBG18530	3.43509	2.71052e-31
WBGene00037932		CBG18532	5.32774	5.44995e-29
WBGene00032649		CBG11544	4.11859	3.52796e-28
WBGene00087844		CBG26430	5.29205	5.45113e-28
WBGene00028205		CBG05827	4.7195	3.28621e-26
WBGene00032650		CBG11545	3.49244	1.57682e-25
WBGene00037934		CBG18534	9.06259	1.81973e-25
WBGene00027499		CBG04907	7.00932	1.08791e-24
WBGene00086653		CBG25239	5.90513	1.08791e-24
WBGene00035660		CBG15363	4.3632	1.17552e-24
WBGene00032014		CBG10726	4.83728	2.54337e-22
WBGene00031174		CBG09614	4.45698	2.72593e-21
WBGene00028731		CBG06463	3.85656	3.61663e-21
WBGene00036071		CBG15988	5.57067	5.88936e-21
WBGene00037927		CBG18525	3.97812	1.31938e-20
WBGene00042629		CBG24541	3.26216	4.35216e-20
WBGene00037933		CBG18533	7.16844	7.08976e-20
WBGene00035828		CBG15672	4.58374	9.53621e-20
WBGene00027935		CBG05495	2.77665	2.36494e-18
WBGene00032552		CBG11438	2.45844	3.167e-18
WBGene00088570		CBG27156	3.46365	6.30555e-18
WBGene00033706		CBG12815	2.61791	4.5858e-17
WBGene00027926		CBG05483	3.74818	9.19877e-17
WBGene00030380		CBG08621	3.23735	1.52183e-16
WBGene00088338		CBG26924	5.59793	1.86911e-16
WBGene00040743		CBG22119	3.00999	2.57289e-16
WBGene00088730		CBG27316	5.60345	2.79479e-16
WBGene00041839	Cbr-srh-25	CBG23489	2.8331	1.67363e-15
WBGene00041311		CBG22848	2.55041	2.94976e-14
WBGene00088335		CBG26921	3.85159	3.50839e-14
WBGene00032537		CBG11421	2.56719	4.4787e-14
WBGene00042683		CBG24613	2.81123	5.3389e-14
WBGene00041674	Cbr-zip-10	CBG23294	2.99934	9.93373e-14
WBGene00030420		CBG08668	2.90034	7.46135e-13
WBGene00026981		CBG04270	4.32293	1.00704e-12
WBGene00030571		CBG08850	3.09767	1.4255e-12
WBGene00037926		CBG18524	2.55293	3.20025e-12
WBGene00032652		CBG11547	3.55554	4.76036e-12
WBGene00088080		CBG26666	5.01787	8.71304e-12
WBGene00028187		CBG05803	3.01527	1.43928e-11
WBGene00087805		CBG26391	5.97998	1.7378e-11
WBGene00038448		CBG19185	1.72926	1.74136e-11
WBGene00037923		CBG18520	2.292	3.6543e-11
WBGene00038447		CBG19184	1.8251	2.09863e-10
WBGene00027326		CBG04704	3.01612	2.563e-10
WBGene00088195		CBG26781	7.56715	3.93687e-10
WBGene00032269		CBG11083	3.29465	4.05075e-10
WBGene00027247		CBG04608	2.81529	6.82065e-10
WBGene00042151		CBG23914	2.68746	1.59594e-09
WBGene00042618		CBG24526	2.17112	4.17266e-09
WBGene00031430		CBG09931	7.34399	7.30553e-09
WBGene00031885		CBG10508	2.51206	9.30994e-09
WBGene00027234		CBG04592	3.2312	1.1508e-08
WBGene00088117		CBG26703	3.12522	1.566e-08
WBGene00025146		CBG01998	1.96252	2.94747e-08
WBGene00087576		CBG26162	2.81758	3.50943e-08
WBGene00031046		CBG09474	2.13692	6.0689e-08
WBGene00031199		CBG09641	2.39806	1.00397e-07
WBGene00037165		CBG17574	2.46951	1.06619e-07
WBGene00039731		CBG20816	1.71756	1.09103e-07
WBGene00037935		CBG18535	8.33236	1.14907e-07
WBGene00026027	Cbr-clec-60	CBG03095	1.72703	1.15124e-07
WBGene00028943		CBG06703	1.91266	1.60874e-07
WBGene00037917		CBG18514	2.2911	1.618e-07
WBGene00026203	Cbr-thn-1	CBG03322	1.92079	1.95048e-07
WBGene00031286	Cbr-nhr-6	CBG09761	1.98554	2.41964e-07
WBGene00031718		CBG10309	2.08483	3.02801e-07
WBGene00034684	Cbr-crn-4	CBG14049	1.65903	3.66085e-07
WBGene00038787		CBG19600	4.94738	4.70277e-07
WBGene00031719		CBG10310	1.87442	9.68902e-07
WBGene00031134	Cbr-lys-2	CBG09573	2.45436	1.18263e-06
WBGene00033703		CBG12812	1.85811	1.18263e-06
WBGene00027239		CBG04600	1.76632	1.40613e-06
WBGene00029282		CBG07133	4.31744	1.63591e-06
WBGene00042153		CBG23916	1.71356	1.90248e-06
WBGene00024645		CBG01398	1.68007	2.20669e-06
WBGene00037852		CBG18425	2.1103	2.82272e-06
WBGene00031720		CBG10311	1.87973	3.03459e-06
WBGene00030189	Cbr-ugt-44	CBG08389	1.76934	3.2568e-06
WBGene00034025		CBG13234	1.41664	3.58614e-06
WBGene00038055		CBG18678	2.4806	3.65178e-06
WBGene00036431		CBG16518	1.60306	3.68882e-06
WBGene00039962		CBG21098	-1.26644	6.34111e-06
WBGene00032201	Cbr-clec-86	CBG10980	1.75324	6.96633e-06
WBGene00031750		CBG10347	2.35112	8.27167e-06
WBGene00038716		CBG19512	1.8853	8.27167e-06
WBGene00041843		CBG23493	1.76863	8.69027e-06
WBGene00027233		CBG04591	2.57146	1.34607e-05
WBGene00087737		CBG26323	1.79989	1.35747e-05
WBGene00040234		CBG21474	1.96475	2.65244e-05
WBGene00038450		CBG19187	1.46454	3.11261e-05
WBGene00088490		CBG27076	2.33209	3.21e-05
WBGene00041343		CBG22882	2.30818	3.37688e-05
WBGene00032015		CBG10727	2.28907	3.40088e-05
WBGene00030434		CBG08684	1.69232	3.79363e-05
WBGene00030568		CBG08847	2.11407	4.35375e-05
WBGene00032171	Cbr-sid-5	CBG10928	1.46568	4.35375e-05
WBGene00036824		CBG17057	1.61967	4.80867e-05
WBGene00088044		CBG26630	4.6079	4.80867e-05
WBGene00038449		CBG19186	1.55435	5.03107e-05
WBGene00033498	Cbr-col-56	CBG12567	2.25055	5.17784e-05
WBGene00042110		CBG23863	2.08028	6.00873e-05
WBGene00087765		CBG26351	1.89447	6.40454e-05
WBGene00024109		CBG00772	1.59066	7.91534e-05
WBGene00087767		CBG26353	1.39896	8.10642e-05
WBGene00031852		CBG10468	2.08593	9.31103e-05
WBGene00031865		CBG10483	1.45986	9.48166e-05
WBGene00035702		CBG15433	2.73231	0.000105567
WBGene00031687		CBG10269	1.46676	0.000106644
WBGene00041151		CBG22628	1.68508	0.00015122
WBGene00038823		CBG19643	1.627	0.000161029
WBGene00035449		CBG15117	2.70634	0.000214782
WBGene00024304	Cbr-egl-43	CBG01007	1.35939	0.000249185
WBGene00026507		CBG03703	1.25423	0.000271949
WBGene00029346		CBG07223	2.14745	0.000275852
WBGene00031666		CBG10235	1.23344	0.000275852
WBGene00042529		CBG24409	2.54378	0.000275852
WBGene00040475		CBG21784	1.85918	0.000329898
WBGene00042152		CBG23915	2.22476	0.000329898
WBGene00030567		CBG08846	1.8209	0.000359975
WBGene00038786		CBG19599	1.2199	0.000359975
WBGene00038268		CBG18976	1.22639	0.000370117
WBGene00039730		CBG20815	1.28089	0.000374769
WBGene00034762		CBG14185	-1.25268	0.000390474
WBGene00087233		CBG25819	1.36974	0.000434391
WBGene00039801		CBG20896	1.53208	0.000448925
WBGene00087954		CBG26540	1.74964	0.000493192
WBGene00030443	Cbr-ugt-51	CBG08694	-1.61516	0.00049527
WBGene00041345		CBG22884	2.82301	0.000514844
WBGene00029294		CBG07148	2.04504	0.000532192
WBGene00036802		CBG17027	-1.83217	0.000532941
WBGene00040076		CBG21241	3.21391	0.000634232
WBGene00027285		CBG04653	2.71876	0.000815857
WBGene00026814	Cbr-rnt-1	CBG04068	1.26915	0.000875575
WBGene00028142		CBG05751	1.28863	0.000966747
WBGene00034424		CBG13699	1.30521	0.000983422
WBGene00036592		CBG16727	1.355	0.00105267
WBGene00024012	Cbr-dod-23	CBG00648	1.88857	0.00106326
WBGene00035690		CBG15413	1.3262	0.00123918
WBGene00089048		CBG27634	1.18501	0.00129276
WBGene00040031		CBG21186	-1.1851	0.00138108
WBGene00087810		CBG26396	1.40181	0.00169043
WBGene00024644		CBG01397	1.26412	0.00174858
WBGene00042393		CBG24231	1.131	0.00189775
WBGene00032390	Cbr-tsp-10	CBG11232	-1.65097	0.00197252
WBGene00038211	Cbr-fil-2	CBG18901	1.6994	0.00201727
WBGene00024424		CBG01149	-1.19486	0.00204494
WBGene00031699		CBG10283	2.78618	0.00212135
WBGene00026980		CBG04269	1.37964	0.00227549
WBGene00030996	Cbr-zip-5	CBG09406	1.20434	0.00227549
WBGene00034760		CBG14183	-1.56423	0.00233575
WBGene00029305		CBG07164	2.32232	0.00236397
WBGene00031014	Cbr-clec-41	CBG09432	1.08444	0.00236397
WBGene00031133	Cbr-lys-1	CBG09572	1.1948	0.00236397
WBGene00027938		CBG05498	1.08675	0.00238586
WBGene00042154		CBG23917	1.1328	0.00272878
WBGene00042557		CBG24449	1.26628	0.00299105
WBGene00033962		CBG13153	1.14081	0.00310975
WBGene00039297		CBG20274	3.43411	0.00310975
WBGene00034396		CBG13659	-1.82931	0.00337772
WBGene00028442	Cbr-lys-10	CBG06112	-1.18549	0.0033912
WBGene00034314		CBG13564	1.19659	0.00376131
WBGene00027936		CBG05496	1.16776	0.00441588
WBGene00031840		CBG10453	-1.22221	0.00450813
WBGene00034325		CBG13577	-2.29581	0.00464924
WBGene00089049		CBG27635	2.3768	0.00464924
WBGene00088644		CBG27230	2.06869	0.00533069
WBGene00038267		CBG18975	1.194	0.00574311
WBGene00032554		CBG11440	1.40839	0.00584222
WBGene00032734		CBG11640	1.74215	0.00608829
WBGene00034204		CBG13437	1.30034	0.00611723
WBGene00027240		CBG04601	-1.00847	0.00613188
WBGene00023702		CBG00290	1.03247	0.0064545
WBGene00034397		CBG13660	-1.7041	0.00665361
WBGene00040550		CBG21872	1.73405	0.00665361
WBGene00041518		CBG23101	1.37778	0.00665361
WBGene00038677		CBG19468	0.919461	0.00775273
WBGene00034814		CBG14250	1.5288	0.00839824
WBGene00038302	Cbr-srh-30	CBG19015	-1.58706	0.00862648
WBGene00032523	Cbr-aip-1	CBG11407	1.02312	0.00863159
WBGene00023854		CBG00473	0.975435	0.00873977
WBGene00027112	Cbr-fmo-2	CBG04445	-2.95637	0.00898168
WBGene00088337		CBG26923	3.14068	0.00909989
WBGene00038715		CBG19511	1.34706	0.00916309
WBGene00031696		CBG10279	1.27861	0.00998973
WBGene00089523		CBG28109	1.0961	0.0101629
WBGene00089232		CBG27818	-1.15306	0.010322
WBGene00089257		CBG27843	-1.18262	0.010322
WBGene00026112		CBG03210	0.951819	0.0104447
WBGene00024899		CBG01704	-2.80515	0.0107426
WBGene00038689		CBG19480	1.74299	0.0111247
WBGene00035681		CBG15402	1.09838	0.0111892
WBGene00041721		CBG23351	-1.12666	0.014511
WBGene00025479		CBG02420	1.26367	0.014802
WBGene00029304		CBG07163	1.4263	0.0154652
WBGene00028186		CBG05802	0.984387	0.0157854
WBGene00034719	Cbr-clec-265	CBG14118	0.880732	0.0157854
WBGene00036484	Cbr-odd-1	CBG16590	1.9602	0.0157854
WBGene00033785		CBG12921	-0.902602	0.0160503
WBGene00031068		CBG09500	-0.896061	0.0169474
WBGene00033160		CBG12168	1.54441	0.0174828
WBGene00027937		CBG05497	0.899111	0.0176756
WBGene00038243	Cbr-lec-10	CBG18946	0.969262	0.0176756
WBGene00031839		CBG10452	-1.275	0.0179308
WBGene00032855		CBG11786	0.877536	0.0180569
WBGene00031139		CBG09578	0.857521	0.0199872
WBGene00027246		CBG04607	2.59666	0.0200907
WBGene00031006		CBG09423	-1.20124	0.0211063
WBGene00032190		CBG10961	1.49164	0.021902
WBGene00024847	Cbr-trpl-5	CBG01638	1.8016	0.0231043
WBGene00042446	Cbr-srv-36	CBG24302	1.42282	0.0242691
WBGene00042842		CBG24810	1.80555	0.0242699
WBGene00042155		CBG23918	0.807617	0.0258195
WBGene00042510		CBG24384	1.27169	0.0258195
WBGene00028840		CBG06590	1.39536	0.0262468
WBGene00038518		CBG19264	-0.854968	0.0262468
WBGene00026258	Cbr-ech-9	CBG03388	1.39665	0.0264888
WBGene00032570		CBG11458	-0.895883	0.0276651
WBGene00031158	Cbr-ugt-33	CBG09597	-0.929526	0.0283781
WBGene00042997		CBG25024	0.988827	0.0287869
WBGene00024846	Cbr-trpl-2	CBG01637	1.10497	0.0294443
WBGene00023858		CBG00478	1.06376	0.0311894
WBGene00024530	Cbr-cyp-34A4	CBG01268	-1.58882	0.0318111
WBGene00036233		CBG16219	-1.23334	0.0318111
WBGene00035992	Cbr-cyp-37B1	CBG15879	-2.37664	0.032111
WBGene00042579		CBG24479	1.40307	0.0326067
WBGene00028081	Cbr-ddo-1	CBG05678	-0.928854	0.0328921
WBGene00034022		CBG13231	1.95015	0.0328921
WBGene00037430		CBG17920	1.2583	0.0339218
WBGene00086739		CBG25325	1.38137	0.0351081
WBGene00028101		CBG05701	1.08874	0.0351324
WBGene00037984	Cbr-acs-2	CBG18597	-1.19493	0.035454
WBGene00036291		CBG16316	-0.92653	0.0376343
WBGene00030656		CBG08978	0.871078	0.0407212
WBGene00040381	Cbr-him-6	CBG21676	1.91262	0.0407212
WBGene00025722	Cbr-chil-11	CBG02717	1.48594	0.0411445
WBGene00039441		CBG20465	-0.773233	0.0411445
WBGene00040925		CBG22335	1.33868	0.0424587
WBGene00038821		CBG19641	1.44117	0.0428901
WBGene00041481		CBG23055	0.910379	0.0435544
WBGene00041829		CBG23478	-1.5922	0.0435544
WBGene00026151		CBG03259	1.26185	0.0451205
WBGene00024292		CBG00992	3.13664	0.0461334
WBGene00042363		CBG24195	1.08704	0.0463287
WBGene00035196	Cbr-ifta-1	CBG14804	1.02771	0.0471373
WBGene00034515		CBG13818	-1.13103	0.0471446
WBGene00032104	Cbr-ilys-5	CBG10836	-0.874181	0.0495925
