# Supplementary material for: An evolutionarily conserved transcriptional response to viral infection in Caenorhabditis nematodes
Source: BMC Genomics. 2017 Apr 17;18:303. doi: 10.1186/s12864-017-3689-3 (PMC5392922; doi:10.1186/s12864-017-3689-3)
Supplement: Supplementary file 5 — List of differentially expressed genes compared to previous publications. (XLSX 24 kb) [file 12864_2017_3689_MOESM5_ESM.xlsx]

## Sheet: Chen et al. vs Bakowski et al.
Bakowski et al. DEGs compared to Chen et al. DEGs
	Sample ID	Strain used	Inoculation host stage	Infection time length	Total up-regulated genes	Total down-regulated genes
Chen et al. (Current study)	Chen [12h]	N2	39 hours post bleaching	12 hours	185	11
Bakowski et al.	Bakowski [8h]	fer-15(b26);fem-1(hc17)	24 hours post synchronization	8 hours	276	N/A
	Bakowski [16h]	fer-15(b26);fem-1(hc17)	24 hours post synchronization	16 hours	175	N/A
List comparison (Up-regulated only)	Chen [12h] unique	Chen [12h] & Bakowski [8h] only	Chen [12h] & Bakowski [8h] & Bakowski [16h]	Chen [12h] & Bakowski [16h] only	Bakowski [8h] unique	Bakowski [8h] & Bakowski [16h] only	Bakowski [16h] unique							Bakowski et al.	8h up shared	8h up unique	16h up shared	16h up unique
# of genes	41	125	18	1	131	2	154
list of genes	WBGene00219309	WBGene00009169	WBGene00044708	WBGene00000781	WBGene00000645	WBGene00012961	WBGene00000063							# of genes	143	133	19	156
	WBGene00194646	WBGene00009168	WBGene00009170		WBGene00001136	WBGene00016912	WBGene00000064
	WBGene00194645	WBGene00195165	WBGene00018345		WBGene00001436		WBGene00000114							List of genes	WBGene00000015	WBGene00000645	WBGene00000781	WBGene00000063
	WBGene00005188	WBGene00007662	WBGene00009061		WBGene00001671		WBGene00000123								WBGene00002055	WBGene00001136	WBGene00004093	WBGene00000064
	WBGene00044711	WBGene00007659	WBGene00009166		WBGene00004393		WBGene00000183								WBGene00003098	WBGene00001436	WBGene00007134	WBGene00000114
	WBGene00206359	WBGene00045401	WBGene00007134		WBGene00004509		WBGene00000216								WBGene00004093	WBGene00001671	WBGene00007658	WBGene00000123
	WBGene00235133	WBGene00007661	WBGene00012726		WBGene00004802		WBGene00000283								WBGene00004149	WBGene00004393	WBGene00008302	WBGene00000183
	WBGene00017592	WBGene00008067	WBGene00008302		WBGene00004811		WBGene00000396								WBGene00004172	WBGene00004509	WBGene00009061	WBGene00000216
	WBGene00013634	WBGene00008068	WBGene00015225		WBGene00004996		WBGene00000465								WBGene00004402	WBGene00004802	WBGene00009166	WBGene00000283
	WBGene00018616	WBGene00138721	WBGene00086568		WBGene00005408		WBGene00000597								WBGene00004810	WBGene00004811	WBGene00009170	WBGene00000396
	WBGene00012456	WBGene00012091	WBGene00022476		WBGene00005582		WBGene00000668								WBGene00007132	WBGene00004996	WBGene00009898	WBGene00000465
	WBGene00219750	WBGene00008301	WBGene00015227		WBGene00005643		WBGene00000680								WBGene00007134	WBGene00005408	WBGene00012726	WBGene00000597
	WBGene00001594	WBGene00007660	WBGene00020228		WBGene00005832		WBGene00000699								WBGene00007297	WBGene00005582	WBGene00015225	WBGene00000668
	WBGene00020361	WBGene00007656	WBGene00009898		WBGene00006598		WBGene00000713								WBGene00007655	WBGene00005643	WBGene00015227	WBGene00000680
	WBGene00219493	WBGene00044014	WBGene00020774		WBGene00007049		WBGene00000776								WBGene00007656	WBGene00005832	WBGene00018345	WBGene00000699
	WBGene00012583	WBGene00015834	WBGene00007658		WBGene00007131		WBGene00000786								WBGene00007657	WBGene00006598	WBGene00020228	WBGene00000713
	WBGene00011330	WBGene00020357	WBGene00022548		WBGene00007181		WBGene00000883								WBGene00007658	WBGene00007049	WBGene00020774	WBGene00000776
	WBGene00009839	WBGene00008267	WBGene00004093		WBGene00007253		WBGene00001080								WBGene00007659	WBGene00007131	WBGene00022476	WBGene00000786
	WBGene00022497	WBGene00008069			WBGene00007322		WBGene00001243								WBGene00007660	WBGene00007181	WBGene00022548	WBGene00000883
	WBGene00015403	WBGene00021081			WBGene00007334		WBGene00001386								WBGene00007661	WBGene00007253	WBGene00044708	WBGene00001080
	WBGene00219216	WBGene00012910			WBGene00007563		WBGene00001398								WBGene00007662	WBGene00007322	WBGene00086568	WBGene00001243
	WBGene00009518	WBGene00044709			WBGene00007566		WBGene00001488								WBGene00007674	WBGene00007334		WBGene00001386
	WBGene00003091	WBGene00007655			WBGene00007694		WBGene00001564								WBGene00008067	WBGene00007563		WBGene00001398
	WBGene00006986	WBGene00023483			WBGene00007813		WBGene00001829								WBGene00008068	WBGene00007566		WBGene00001488
	WBGene00022549	WBGene00015835			WBGene00007818		WBGene00001888								WBGene00008069	WBGene00007694		WBGene00001564
	WBGene00010062	WBGene00017214			WBGene00007872		WBGene00002021								WBGene00008099	WBGene00007813		WBGene00001829
	WBGene00000391	WBGene00195181			WBGene00008615		WBGene00002036								WBGene00008102	WBGene00007818		WBGene00001888
	WBGene00019590	WBGene00044237			WBGene00008617		WBGene00002169								WBGene00008267	WBGene00007872		WBGene00002021
	WBGene00018724	WBGene00022375			WBGene00008843		WBGene00002271								WBGene00008269	WBGene00008615		WBGene00002036
	WBGene00021495	WBGene00008269			WBGene00008873		WBGene00002344								WBGene00008301	WBGene00008617		WBGene00002169
	WBGene00044278	WBGene00018353			WBGene00008874		WBGene00002583								WBGene00008302	WBGene00008843		WBGene00002271
	WBGene00013608	WBGene00007674			WBGene00008890		WBGene00002845								WBGene00008507	WBGene00008873		WBGene00002344
	WBGene00009397	WBGene00022550			WBGene00009077		WBGene00002915								WBGene00008850	WBGene00008874		WBGene00002583
	WBGene00018354	WBGene00015223			WBGene00009090		WBGene00002980								WBGene00008858	WBGene00008890		WBGene00002845
	WBGene00044206	WBGene00007657			WBGene00009167		WBGene00003085								WBGene00008872	WBGene00009077		WBGene00002915
	WBGene00018645	WBGene00007132			WBGene00009647		WBGene00003093								WBGene00009061	WBGene00009090		WBGene00002980
	WBGene00016190	WBGene00010821			WBGene00009675		WBGene00003096								WBGene00009166	WBGene00009167		WBGene00003085
	WBGene00018346	WBGene00008872			WBGene00009681		WBGene00003153								WBGene00009168	WBGene00009647		WBGene00003093
	WBGene00011162	WBGene00015829			WBGene00009710		WBGene00003410								WBGene00009169	WBGene00009675		WBGene00003096
	WBGene00194815	WBGene00044787			WBGene00009849		WBGene00003413								WBGene00009170	WBGene00009681		WBGene00003153
	WBGene00007393	WBGene00015224			WBGene00009998		WBGene00003572								WBGene00009895	WBGene00009710		WBGene00003410
		WBGene00015108			WBGene00010375		WBGene00003786								WBGene00009898	WBGene00009849		WBGene00003413
		WBGene00015833			WBGene00010686		WBGene00003903								WBGene00009908	WBGene00009998		WBGene00003572
		WBGene00009908			WBGene00010754		WBGene00004062								WBGene00010004	WBGene00010375		WBGene00003786
		WBGene00086560			WBGene00010764		WBGene00004128								WBGene00010206	WBGene00010686		WBGene00003903
		WBGene00015114			WBGene00011052		WBGene00004167								WBGene00010508	WBGene00010754		WBGene00004062
		WBGene00004149			WBGene00011130		WBGene00004203								WBGene00010821	WBGene00010764		WBGene00004128
		WBGene00013294			WBGene00012027		WBGene00004408								WBGene00011168	WBGene00011052		WBGene00004167
		WBGene00044427			WBGene00012058		WBGene00004420								WBGene00011539	WBGene00011130		WBGene00004203
		WBGene00194902			WBGene00012069		WBGene00004428								WBGene00011979	WBGene00012027		WBGene00004408
		WBGene00015828			WBGene00012103		WBGene00004433								WBGene00012067	WBGene00012058		WBGene00004420
		WBGene00003098			WBGene00012268		WBGene00004443								WBGene00012091	WBGene00012069		WBGene00004428
		WBGene00012399			WBGene00012501		WBGene00004453								WBGene00012093	WBGene00012103		WBGene00004433
		WBGene00050906			WBGene00012727		WBGene00004454								WBGene00012267	WBGene00012268		WBGene00004443
		WBGene00044013			WBGene00012826		WBGene00004471								WBGene00012323	WBGene00012501		WBGene00004453
		WBGene00008858			WBGene00013249		WBGene00004477								WBGene00012381	WBGene00012727		WBGene00004454
		WBGene00015839			WBGene00013364		WBGene00004478								WBGene00012398	WBGene00012826		WBGene00004471
		WBGene00010508			WBGene00013569		WBGene00004483								WBGene00012399	WBGene00012961		WBGene00004477
		WBGene00010206			WBGene00013636		WBGene00004484								WBGene00012400	WBGene00013249		WBGene00004478
		WBGene00044707			WBGene00013637		WBGene00004490								WBGene00012726	WBGene00013364		WBGene00004483
		WBGene00020637			WBGene00013754		WBGene00004497								WBGene00012822	WBGene00013569		WBGene00004484
		WBGene00012400			WBGene00013837		WBGene00004498								WBGene00012910	WBGene00013636		WBGene00004490
		WBGene00014046			WBGene00014073		WBGene00004814								WBGene00013149	WBGene00013637		WBGene00004497
		WBGene00018614			WBGene00015077		WBGene00004880								WBGene00013294	WBGene00013754		WBGene00004498
		WBGene00015832			WBGene00015152		WBGene00006351								WBGene00014046	WBGene00013837		WBGene00004814
		WBGene00008102			WBGene00015221		WBGene00006383								WBGene00015100	WBGene00014073		WBGene00004880
		WBGene00011539			WBGene00015455		WBGene00006404								WBGene00015108	WBGene00015077		WBGene00006351
		WBGene00012067			WBGene00015491		WBGene00006770								WBGene00015114	WBGene00015152		WBGene00006383
		WBGene00044207			WBGene00015593		WBGene00006876								WBGene00015222	WBGene00015221		WBGene00006404
		WBGene00010004			WBGene00015598		WBGene00006925								WBGene00015223	WBGene00015455		WBGene00006770
		WBGene00020364			WBGene00015601		WBGene00006930								WBGene00015224	WBGene00015491		WBGene00006876
		WBGene00009895			WBGene00016255		WBGene00007042								WBGene00015225	WBGene00015593		WBGene00006925
		WBGene00045415			WBGene00016306		WBGene00007097								WBGene00015226	WBGene00015598		WBGene00006930
		WBGene00002055			WBGene00016420		WBGene00007153								WBGene00015227	WBGene00015601		WBGene00007042
		WBGene00015222			WBGene00016527		WBGene00007173								WBGene00015537	WBGene00016255		WBGene00007097
		WBGene00022869			WBGene00016666		WBGene00007331								WBGene00015600	WBGene00016306		WBGene00007153
		WBGene00022713			WBGene00017095		WBGene00007533								WBGene00015602	WBGene00016420		WBGene00007173
		WBGene00020227			WBGene00017706		WBGene00007565								WBGene00015605	WBGene00016527		WBGene00007331
		WBGene00012381			WBGene00018102		WBGene00007772								WBGene00015828	WBGene00016666		WBGene00007533
		WBGene00004810			WBGene00018352		WBGene00007964								WBGene00015829	WBGene00016912		WBGene00007565
		WBGene00011979			WBGene00018385		WBGene00008492								WBGene00015832	WBGene00017095		WBGene00007772
		WBGene00043062			WBGene00018621		WBGene00008505								WBGene00015833	WBGene00017706		WBGene00007964
		WBGene00016281			WBGene00018725		WBGene00008506								WBGene00015834	WBGene00018102		WBGene00008492
		WBGene00017199			WBGene00018845		WBGene00008682								WBGene00015835	WBGene00018352		WBGene00008505
		WBGene00012267			WBGene00019349		WBGene00008707								WBGene00015839	WBGene00018385		WBGene00008506
		WBGene00020326			WBGene00019532		WBGene00008741								WBGene00016281	WBGene00018621		WBGene00008682
		WBGene00045475			WBGene00019533		WBGene00008781								WBGene00016920	WBGene00018725		WBGene00008707
		WBGene00021193			WBGene00019744		WBGene00009065								WBGene00017199	WBGene00018845		WBGene00008741
		WBGene00045393			WBGene00020079		WBGene00009069								WBGene00017214	WBGene00019349		WBGene00008781
		WBGene00004172			WBGene00020220		WBGene00009122								WBGene00018345	WBGene00019532		WBGene00009065
		WBGene00022547			WBGene00020639		WBGene00009394								WBGene00018353	WBGene00019533		WBGene00009069
		WBGene00007297			WBGene00020760		WBGene00009773								WBGene00018614	WBGene00019744		WBGene00009122
		WBGene00020080			WBGene00020981		WBGene00009824								WBGene00019279	WBGene00020079		WBGene00009394
		WBGene00015602			WBGene00020989		WBGene00009882								WBGene00019314	WBGene00020220		WBGene00009773
		WBGene00019699			WBGene00021072		WBGene00010013								WBGene00019699	WBGene00020639		WBGene00009824
		WBGene00019314			WBGene00021233		WBGene00010070								WBGene00019931	WBGene00020760		WBGene00009882
		WBGene00012323			WBGene00021339		WBGene00010075								WBGene00020080	WBGene00020981		WBGene00010013
		WBGene00021873			WBGene00021404		WBGene00010084								WBGene00020227	WBGene00020989		WBGene00010070
		WBGene00195177			WBGene00021408		WBGene00010124								WBGene00020228	WBGene00021072		WBGene00010075
		WBGene00008507			WBGene00021409		WBGene00010317								WBGene00020326	WBGene00021233		WBGene00010084
		WBGene00012398			WBGene00021580		WBGene00010351								WBGene00020357	WBGene00021339		WBGene00010124
		WBGene00019931			WBGene00021654		WBGene00010822								WBGene00020364	WBGene00021404		WBGene00010317
		WBGene00050899			WBGene00021744		WBGene00011156								WBGene00020637	WBGene00021408		WBGene00010351
		WBGene00008850			WBGene00021964		WBGene00011980								WBGene00020774	WBGene00021409		WBGene00010822
		WBGene00194713			WBGene00022096		WBGene00012094								WBGene00021081	WBGene00021580		WBGene00011156
		WBGene00022546			WBGene00022344		WBGene00012253								WBGene00021179	WBGene00021654		WBGene00011980
		WBGene00021179			WBGene00022508		WBGene00012330								WBGene00021193	WBGene00021744		WBGene00012094
		WBGene00012822			WBGene00022545		WBGene00012555								WBGene00021873	WBGene00021964		WBGene00012253
		WBGene00015226			WBGene00022570		WBGene00012591								WBGene00022189	WBGene00022096		WBGene00012330
		WBGene00016920			WBGene00022572		WBGene00012665								WBGene00022375	WBGene00022344		WBGene00012555
		WBGene00015537			WBGene00043995		WBGene00012929								WBGene00022476	WBGene00022508		WBGene00012591
		WBGene00022870			WBGene00044208		WBGene00013016								WBGene00022546	WBGene00022545		WBGene00012665
		WBGene00012093			WBGene00044212		WBGene00013106								WBGene00022547	WBGene00022570		WBGene00012929
		WBGene00015600			WBGene00044215		WBGene00013355								WBGene00022548	WBGene00022572		WBGene00012961
		WBGene00015605			WBGene00044374		WBGene00013489								WBGene00022550	WBGene00043995		WBGene00013016
		WBGene00019279			WBGene00044391		WBGene00013680								WBGene00022713	WBGene00044208		WBGene00013106
		WBGene00077546			WBGene00044442		WBGene00014001								WBGene00022869	WBGene00044212		WBGene00013355
		WBGene00004402			WBGene00044490		WBGene00014138								WBGene00022870	WBGene00044215		WBGene00013489
		WBGene00044416			WBGene00044712		WBGene00015514								WBGene00023483	WBGene00044374		WBGene00013680
		WBGene00000015			WBGene00045338		WBGene00015759								WBGene00043062	WBGene00044391		WBGene00014001
		WBGene00011168			WBGene00045411		WBGene00015814								WBGene00044013	WBGene00044442		WBGene00014138
		WBGene00013149			WBGene00045416		WBGene00016052								WBGene00044014	WBGene00044490		WBGene00015514
		WBGene00022189			WBGene00045457		WBGene00016140								WBGene00044207	WBGene00044712		WBGene00015759
		WBGene00008099			WBGene00045501		WBGene00016405								WBGene00044237	WBGene00045338		WBGene00015814
		WBGene00015100			WBGene00050959		WBGene00016638								WBGene00044416	WBGene00045411		WBGene00016052
					WBGene00077684		WBGene00016943								WBGene00044427	WBGene00045416		WBGene00016140
					WBGene00138715		WBGene00017093								WBGene00044707	WBGene00045457		WBGene00016405
					WBGene00194695		WBGene00017171								WBGene00044708	WBGene00045501		WBGene00016638
					WBGene00194709		WBGene00017501								WBGene00044709	WBGene00050959		WBGene00016912
					WBGene00194717		WBGene00017506								WBGene00044787	WBGene00077684		WBGene00016943
					WBGene00195213		WBGene00017565								WBGene00045393	WBGene00138715		WBGene00017093
							WBGene00017605								WBGene00045401	WBGene00194695		WBGene00017171
							WBGene00017840								WBGene00045415	WBGene00194709		WBGene00017501
							WBGene00018070								WBGene00045475	WBGene00194717		WBGene00017506
							WBGene00018237								WBGene00050899	WBGene00195213		WBGene00017565
							WBGene00018421								WBGene00050906			WBGene00017605
							WBGene00018491								WBGene00077546			WBGene00017840
							WBGene00018898								WBGene00086560			WBGene00018070
							WBGene00019322								WBGene00086568			WBGene00018237
							WBGene00019368								WBGene00138721			WBGene00018421
							WBGene00019619								WBGene00194713			WBGene00018491
							WBGene00019682								WBGene00194902			WBGene00018898
							WBGene00019978								WBGene00195165			WBGene00019322
							WBGene00020097								WBGene00195177			WBGene00019368
							WBGene00020579								WBGene00195181			WBGene00019619
							WBGene00021004											WBGene00019682
							WBGene00021236											WBGene00019978
							WBGene00021934											WBGene00020097
							WBGene00022046											WBGene00020579
							WBGene00022048											WBGene00021004
							WBGene00022069											WBGene00021236
							WBGene00022151											WBGene00021934
							WBGene00022856											WBGene00022046
							WBGene00077764											WBGene00022048
																		WBGene00022069
																		WBGene00022151
																		WBGene00022856
																		WBGene00077764

## Sheet: Chen et al. vs Sarkies et al.
Sarkies et al. DEGs compared to Chen et al. DEGs
	Sample ID	Strain used	Inoculation host stage	Infection time length	Total up-regulated genes	Total down-regulated genes
Chen et al. (Current study)	Chen [N2-12h-UP]	N2	39 hours post bleaching	12 hours	129
	Chen [N2-12h-DOWN]	N2	39 hours post bleaching	12 hours		1
	Chen [rde-1-12h-UP]	WM27 rde-1 (ne219)	39 hours post bleaching	12 hours	277
	Chen [rde-1-12h-DOWN]	WM27 rde-1 (ne219)	39 hours post bleaching	12 hours		21
Sarkies et al.	Sarkies [N2-4d-UP]	N2	mixed-stage	4 days	32
	Sarkies [N2-4d-DOWN]	N2	mixed-stage	4 days		16
	Sarkies [rde-1-4d-UP]	WM27 rde-1 (ne219)	mixed-stage	4 days	49
	Sarkies [rde-1-4d-DOWN]	WM27 rde-1 (ne219)	mixed-stage	4 days		3
List comparison	Chen [N2-12h-UP] unique	Chen [N2-12h-UP] & Sarkies [N2-4d-UP]	Sarkies [N2-4d-UP] unique	Chen [N2-12h-DOWN] unique	Chen [N2-12h-DOWN] & Sarkies [N2-4d-DOWN]	Sarkies [N2-4d-DOWN] unique		Chen [rde-1-12h-UP] unique	Chen [rde-1-12h-UP] & Sarkies [rde-1-4d-UP]	Sarkies [rde-1-4d-UP] unique	Chen [rde-1-12h-DOWN] unique	Chen [rde-1-12h-DOWN] & Sarkies [rde-1-4d-DOWN]	Sarkies [rde-1-4d-DOWN] unique
# of genes	105	24	8	1	0	16		237	40	9	21	0	3
List of genes	WBGene00009061	WBGene00009168	WBGene00009167	WBGene00017628		WBGene00011284		WBGene00007657	WBGene00009169	WBGene00009167	WBGene00017364		WBGene00009110
	WBGene00219309	WBGene00009169	WBGene00007097			WBGene00014308		WBGene00219309	WBGene00008067	WBGene00002026	WBGene00050939		WBGene00008390
	WBGene00195165	WBGene00018345	WBGene00004622			WBGene00015044		WBGene00008269	WBGene00009168	WBGene00012591	WBGene00008129		WBGene00013986
	WBGene00012091	WBGene00045401	WBGene00017031			WBGene00011154		WBGene00009061	WBGene00018345	WBGene00202503	WBGene00001399
	WBGene00007662	WBGene00007659	WBGene00011604			WBGene00015476		WBGene00013634	WBGene00007659	WBGene00008873	WBGene00008593
	WBGene00008301	WBGene00008067	WBGene00012591			WBGene00002116		WBGene00012091	WBGene00015225	WBGene00016781	WBGene00014057
	WBGene00007656	WBGene00044708	WBGene00021979			WBGene00007324		WBGene00010821	WBGene00044708	WBGene00001070	WBGene00009146
	WBGene00138721	WBGene00009170	WBGene00003222			WBGene00016596		WBGene00007662	WBGene00007658	WBGene00001898	WBGene00000136
	WBGene00015834	WBGene00007134				WBGene00011672		WBGene00044014	WBGene00009170	WBGene00012058	WBGene00021236
	WBGene00020357	WBGene00009166				WBGene00009110		WBGene00044237	WBGene00195165		WBGene00003995
	WBGene00044014	WBGene00007660				WBGene00017695		WBGene00004149	WBGene00007134		WBGene00010034
	WBGene00012726	WBGene00008068				WBGene00022415		WBGene00020357	WBGene00022476		WBGene00011850
	WBGene00007661	WBGene00008069				WBGene00003766		WBGene00008301	WBGene00045401		WBGene00019368
	WBGene00194645	WBGene00015225				WBGene00019113		WBGene00015834	WBGene00021081		WBGene00008560
	WBGene00008302	WBGene00008267				WBGene00013516		WBGene00138721	WBGene00008068		WBGene00008793
	WBGene00008269	WBGene00021081				WBGene00007875		WBGene00086560	WBGene00007656		WBGene00019495
	WBGene00086568	WBGene00022476						WBGene00015223	WBGene00023483		WBGene00044107
	WBGene00007655	WBGene00023483						WBGene00017214	WBGene00015227		WBGene00008567
	WBGene00086560	WBGene00015227						WBGene00194645	WBGene00020228		WBGene00017498
	WBGene00044709	WBGene00020228						WBGene00007132	WBGene00007660		WBGene00017398
	WBGene00007657	WBGene00015602						WBGene00015828	WBGene00009166		WBGene00013073
	WBGene00004149	WBGene00016281						WBGene00018353	WBGene00008267
	WBGene00007132	WBGene00007658						WBGene00009898	WBGene00008069
	WBGene00018353	WBGene00022375						WBGene00044711	WBGene00015602
	WBGene00044237							WBGene00194646	WBGene00012726
	WBGene00009908							WBGene00008507	WBGene00021979
	WBGene00017214							WBGene00044709	WBGene00016281
	WBGene00013634							WBGene00020227	WBGene00003092
	WBGene00012910							WBGene00021193	WBGene00015833
	WBGene00010821							WBGene00007661	WBGene00008302
	WBGene00022550							WBGene00013294	WBGene00009908
	WBGene00015835							WBGene00007097	WBGene00045393
	WBGene00194646							WBGene00006627	WBGene00022550
	WBGene00194902							WBGene00050906	WBGene00022547
	WBGene00044711							WBGene00255420	WBGene00020774
	WBGene00013294							WBGene00015832	WBGene00012621
	WBGene00015223							WBGene00195181	WBGene00022375
	WBGene00050906							WBGene00013454	WBGene00000841
	WBGene00015829							WBGene00014135	WBGene00017467
	WBGene00045393							WBGene00219750	WBGene00020221
	WBGene00010206							WBGene00008872
	WBGene00044416							WBGene00044013
	WBGene00015224							WBGene00007655
	WBGene00008507							WBGene00045415
	WBGene00015833							WBGene00012101
	WBGene00015832							WBGene00010206
	WBGene00015828							WBGene00044427
	WBGene00044278							WBGene00015114
	WBGene00020080							WBGene00050899
	WBGene00045415							WBGene00202499
	WBGene00195181							WBGene00016845
	WBGene00044787							WBGene00015100
	WBGene00012399							WBGene00045475
	WBGene00020637							WBGene00015835
	WBGene00007297							WBGene00022713
	WBGene00008872							WBGene00235133
	WBGene00012961							WBGene00086568
	WBGene00015114							WBGene00044787
	WBGene00015839							WBGene00020080
	WBGene00003098							WBGene00022189
	WBGene00206359							WBGene00015108
	WBGene00021179							WBGene00009077
	WBGene00009898							WBGene00194902
	WBGene00020361							WBGene00015226
	WBGene00018614							WBGene00044416
	WBGene00022547							WBGene00008858
	WBGene00022713							WBGene00020637
	WBGene00010508							WBGene00044207
	WBGene00004402							WBGene00021179
	WBGene00008858							WBGene00015829
	WBGene00022673							WBGene00015216
	WBGene00017112							WBGene00007694
	WBGene00020227							WBGene00007153
	WBGene00011168							WBGene00194951
	WBGene00011539							WBGene00206359
	WBGene00022708							WBGene00016164
	WBGene00004810							WBGene00012267
	WBGene00020364							WBGene00044278
	WBGene00044013							WBGene00020364
	WBGene00009835							WBGene00022674
	WBGene00012067							WBGene00044379
	WBGene00006051							WBGene00045457
	WBGene00015108							WBGene00235311
	WBGene00006053							WBGene00011957
	WBGene00006050							WBGene00012961
	WBGene00045457							WBGene00010764
	WBGene00012400							WBGene00008602
	WBGene00015780							WBGene00017422
	WBGene00050899							WBGene00015839
	WBGene00044205							WBGene00015224
	WBGene00194713							WBGene00011539
	WBGene00015600							WBGene00015491
	WBGene00019410							WBGene00007297
	WBGene00012381							WBGene00015537
	WBGene00020774							WBGene00008988
	WBGene00015908							WBGene00004093
	WBGene00016351							WBGene00019314
	WBGene00000596							WBGene00004810
	WBGene00017466							WBGene00045501
	WBGene00044207							WBGene00007932
	WBGene00020713							WBGene00009675
	WBGene00007159							WBGene00020859
	WBGene00020116							WBGene00010686
	WBGene00010679							WBGene00001577
	WBGene00011478							WBGene00013637
								WBGene00008850
								WBGene00012399
								WBGene00044215
								WBGene00195240
								WBGene00015600
								WBGene00022869
								WBGene00020220
								WBGene00004811
								WBGene00017839
								WBGene00235298
								WBGene00009839
								WBGene00017705
								WBGene00202514
								WBGene00045412
								WBGene00012822
								WBGene00012400
								WBGene00010125
								WBGene00045411
								WBGene00194803
								WBGene00044687
								WBGene00011979
								WBGene00016300
								WBGene00012381
								WBGene00005657
								WBGene00020760
								WBGene00003734
								WBGene00021121
								WBGene00022419
								WBGene00017530
								WBGene00006467
								WBGene00007180
								WBGene00008843
								WBGene00206393
								WBGene00016788
								WBGene00010658
								WBGene00008102
								WBGene00019349
								WBGene00195177
								WBGene00019057
								WBGene00022181
								WBGene00007506
								WBGene00044280
								WBGene00016785
								WBGene00011168
								WBGene00004400
								WBGene00012067
								WBGene00044206
								WBGene00015048
								WBGene00005188
								WBGene00045515
								WBGene00022013
								WBGene00045338
								WBGene00022546
								WBGene00004402
								WBGene00015603
								WBGene00016763
								WBGene00018102
								WBGene00077546
								WBGene00008584
								WBGene00045416
								WBGene00008847
								WBGene00194713
								WBGene00018614
								WBGene00017660
								WBGene00018209
								WBGene00021977
								WBGene00000503
								WBGene00008679
								WBGene00016678
								WBGene00021072
								WBGene00020358
								WBGene00013837
								WBGene00008726
								WBGene00020579
								WBGene00195084
								WBGene00008099
								WBGene00008617
								WBGene00008066
								WBGene00005833
								WBGene00006894
								WBGene00008900
								WBGene00012910
								WBGene00021978
								WBGene00006628
								WBGene00194926
								WBGene00015593
								WBGene00011052
								WBGene00020758
								WBGene00022570
								WBGene00015605
								WBGene00007133
								WBGene00016156
								WBGene00017308
								WBGene00044442
								WBGene00194708
								WBGene00014136
								WBGene00006649
								WBGene00009130
								WBGene00011130
								WBGene00010508
								WBGene00007440
								WBGene00009897
								WBGene00021654
								WBGene00020613
								WBGene00010977
								WBGene00016783
								WBGene00004509
								WBGene00007216
								WBGene00022479
								WBGene00009626
								WBGene00235315
								WBGene00017445
								WBGene00010004
								WBGene00011945
								WBGene00007772
								WBGene00018385
								WBGene00018643
								WBGene00019166
								WBGene00019564
								WBGene00000777
								WBGene00009488
								WBGene00010752
								WBGene00006987
								WBGene00044707
								WBGene00018707
								WBGene00006986
								WBGene00009957
								WBGene00012323
								WBGene00016555
								WBGene00014194
								WBGene00019699
								WBGene00022548
