# Supplementary material for: An evolutionarily conserved transcriptional response to viral infection in Caenorhabditis nematodes
Source: BMC Genomics. 2017 Apr 17;18:303. doi: 10.1186/s12864-017-3689-3 (PMC5392922; doi:10.1186/s12864-017-3689-3)
Supplement: Supplementary file 7 — Summary of Orsay virus DEGs in C. elegans that have C. briggsae orthologs DEGs by Santeuil virus infection. (XLSX 20 kb) [file 12864_2017_3689_MOESM7_ESM.xlsx]

## Sheet: elegans_briggsae_virus_DEGs
C. elegans WBG name	C. briggsae ortholog	Sequence Name	Gene Name	human ortholog	chr	length (nt)	Orsay [rde-1] log2 fold change	Orsay [N2] log2 fold change	Santeuil [JU1264] log2 fold change	N. parisii [N2] log2 fold change	Brief Description
WBGene00006986	WBGene00087233	Y75B8A.35	zip-1		III	9584	1.35032		1.36974	0.83067	zip-1 encodes a protein with weak similarity to basic-leucine zipper-type transcription factors; ZIP-1 was identified in a screen for proteins able to bind a pharyngeal muscle-specific enhancer in the promoter of myo-2, which encodes a pharyngeal muscle-specific myosin; as loss of ZIP-1 activity via RNA-mediated interference (RNAi) does not result in any abnormalities, ZIP-1 may function redundan…
WBGene00007097	WBGene00031139	B0024.4			V	1584	5.43213		0.857521		B0024.4 is involved in defense response; B0024.4 is localized to the membrane raft.
WBGene00007132	WBGene00028845	B0284.2		ENSG00000155749	III	2403	6.2655	3.82046	7.85691	5.07643	C17H1 gene family
WBGene00007134	WBGene00028845	B0284.4		ENSG00000155749	III	2971	8.91292	8.30743	7.85691	9.81049	C17H1 gene family
WBGene00007153	WBGene00031014	B0365.6	clec-41		V	3122	2.7311		1.08444
WBGene00007180	WBGene00026112	B0457.6			II	1922	1.94432		0.951819
WBGene00007297	WBGene00026507	C04F12.1		ENSG00000123908	I	4887	2.83078	1.56371	1.25423	1.58223	C04F12.1 is an ortholog of members of the human AGO, PIWIL (Argonaute/PIWI) family including AGO1; C04F12.1 is involved in RNA interference and defense response; C04F12.1 is predicted to have nucleic acid binding activity, based on protein domain information
WBGene00007656	WBGene00028731	C17H1.3		ENSG00000155749	I	2046	7.87538	5.85944	3.85656	7.59338	C17H1 gene family
WBGene00007657	WBGene00028845	C17H1.4		ENSG00000155749	I	4952	9.94877	5.52876	7.85691	7.09046	C17H1 gene family
WBGene00007659	WBGene00028845	C17H1.6		ENSG00000155749	I	1657	9.55977	6.72264	7.85691	7.93524	C17H1 gene family
WBGene00007660	WBGene00028845	C17H1.7		ENSG00000155749	I	2055	6.51213	4.09075	7.85691	5.093	C17H1 gene family
WBGene00007932	WBGene00030996	C34D1.5	zip-5	ENSG00000169136	V	5318	2.95491		1.20434		zip-5 encodes a bZip transcription factor; a zip-5::gfp promoter reporter gene fusion is expressed primarily in the nervous system, with mid- and late-stage embryos showing strong expression in head neurons, while larvae show expression in the ventral nerve cord and head and tail neurons; adults also show GFP expression in head muscles and intermittently in the intestine.
WBGene00008301	WBGene00041841	C54D10.7	dct-3	ENSG00000155749	V	2171	6.02871	4.1443	5.60672	6.11218	C17H1 gene family
WBGene00008302	WBGene00041843	C54D10.8		ENSG00000155749	V	1802	5.53054	3.60853	1.76863	5.77987	C17H1 gene family
WBGene00008850	WBGene00031046	F15B9.6			V	2511	3.24985		2.13692	1.97435
WBGene00008872	WBGene00031174	F15H10.5			V	1437	7.18072	3.9407	4.45698	7.19924
WBGene00009061	WBGene00028731	F22G12.1		ENSG00000155749	I	2763	8.35004	6.18249	3.85656	6.81918	C17H1 gene family
WBGene00009898	WBGene00024012	F49E12.2	dod-23		II	1001	5.4646	2.66697	1.88857	3.70104	downstream of daf-16
WBGene00010004	WBGene00088337	F53H2.1			V	5688	2.50896		3.14068	4.58454	DUF713
WBGene00010764	WBGene00024292	K10H10.9			II	1927	7.52108		3.13664
WBGene00010977	WBGene00027239	R02D5.3			V	1188	1.86383		1.76632		R02D5.3 is involved in locomotion.
WBGene00011979	WBGene00026151	T24B8.5			II	461	3.17793		1.26185	2.53666	T24B8.5 encodes an ShK-like toxin peptide containing a domain rich in cysteine residues found in the sea anemone potassium channel inhibitor ShK; T24B8.5 expression is regulated by the PMK-1/p38 MAPK signaling pathway and the ATF-7 transcription factor, which is a downstream target of PMK-1.
WBGene00012091	WBGene00041842	T27E7.6		ENSG00000155749	IV	2923	9.79988	6.72692	7.17369	8.90746	C17H1 gene family
WBGene00012101	WBGene00041674	T27F2.4	zip-10		V	721	4.33302		2.99934		zip-10 is involved in innate immune response; zip-10 is expressed in the nervous system and the intestine.
WBGene00012381	WBGene00028943	Y2H9A.4			V	3071	2.39855	1.20497	1.91266	2.18139	DUF713
WBGene00012399	WBGene00032650	Y6E2A.5			V	2242	3.81269	2.18289	3.49244	3.66261	DUF713
WBGene00013073	WBGene00033785	Y51A2D.4	hmit-1.1	ENSG00000151229	V	7433	-1.41761		-0.902602		hmit-1.1 encodes one of three C. elegans proton (H+)-dependent myo-inositol transporters; loss of hmit-1.1 activity via large-scale RNAi result in no obvious abnormalities but by homology, HMIT-1.1 is predicted to function as a plasma membrane protein required for the regulated uptake of myo-inositol and thus potentially for regulation of cell signaling and intracellular osmolarity.
WBGene00013294	WBGene00031866	Y57G11B.1		ENSG00000155749	IV	2131	7.00551	2.95583	5.91149	4.46674	C17H1 gene family
WBGene00015223	WBGene00088337	B0507.6			V	4036	5.06762	2.73545	3.14068	4.59571	DUF713
WBGene00015224	WBGene00037933	B0507.7			V	1230	4.72241	3.2214	7.16844	5.21315
WBGene00015225	WBGene00037934	B0507.8			V	2508	9.06901	6.44511	9.06259	7.71848
WBGene00015226	WBGene00037935	B0507.9			V	1151	5.37575		8.33236	2.56717
WBGene00015227	WBGene00037931	B0507.10			V	1697	8.08486	5.80322	4.90496	7.37849
WBGene00015537	WBGene00087767	C06E4.8			IV	1655	4.04561		1.39896	2.30285
WBGene00016281	WBGene00028731	C31B8.4		ENSG00000155749	V	1781	5.24337	3.10709	3.85656	3.52028	C17H1 gene family
WBGene00016783	WBGene00024645	C49G7.5	irg-2	ENSG00000143819	V	1197	2.8925		1.68007		irg-2 encodes a novel protein, conserved amongst nematodes; irg-2 expression is induced in response to infection by virulent strains of Pseudomonas aeruginosa in a manner dependent upon the bZIP transcription factor ZIP-2, but independent of the p38 MAPK pathway.
WBGene00016788	WBGene00024645	C49G7.10		ENSG00000143819	V	1596	2.68523		1.68007		C49G7.10 is an ortholog of human EPHX1 (epoxide hydrolase 1, microsomal (xenobiotic)); C49G7.10 is involved in innate immune response.
WBGene00017445	WBGene00032171	F14B8.2	sid-5		X	1103	1.52517		1.46568		sid-5 is involved in RNA interference;sid-5 is expressed in the muscle cell, spermatheca, nervous system, intestine, somatic gonad, embryonic cell, and the somatic cell; sid-5 is localized to the late endosome.
WBGene00017466	WBGene00030434	F14F9.3			V	3294		1.98143	1.69232		Zinc finger, C6HC-type; F14F9.3 is involved in embryo development.
WBGene00017467	WBGene00030434	F14F9.4			V	4360	2.07992		1.69232		Zinc finger, C6HC-type
WBGene00018345	WBGene00028205	F42C5.3			IV	1388	9.50972	6.49115	4.7195	7.75203
WBGene00018643	WBGene00042151	F49F1.1	drd-50		IV	1392	3.24699		2.68746		[dietary restriction down regulated] drd-50 is involved in innate immune response.
WBGene00019564	WBGene00024644	K09D9.1		ENSG00000143819	V	1122	2.49031		1.26412		K09D9.1 is an ortholog of human EPHX1 (epoxide hydrolase 1, microsomal (xenobiotic)); K09D9.1 is involved in innate immune response.
WBGene00020227	WBGene00026106	T05A8.1			II	1659	9.65662	3.69819	6.34397	5.49574
WBGene00020760	WBGene00042363	T24C4.4			III	910	2.7192		1.08704		T24C4.4 is involved in innate immune response.
WBGene00020774	WBGene00026106	T24E12.5			II	3436	3.01311	1.1683	6.34397	2.02914
WBGene00021654	WBGene00026106	Y47G7B.2			II	2062	2.38882		6.34397
WBGene00021977	WBGene00030434	Y58A7A.3			V	3048	1.6772		1.69232		Zinc finger, C6HC-type
WBGene00021978	WBGene00030434	Y58A7A.4			V	3006	2.79809		1.69232		Zinc finger, C6HC-type; Y58A7A.4 is expressed in the intestine and the head neurons.
WBGene00021979	WBGene00030420	Y58A7A.5			V	1236	4.67928		2.90034		Zinc finger, C6HC-type
WBGene00022547	WBGene00037926	ZC196.3			V	1764	6.19732	2.99999	2.55293	3.47446	DUF713
WBGene00022673	WBGene00025479	ZK177.8		ENSG00000101347	II	4750		0.868208	1.26367		ZK177.8 is an ortholog of human SAMHD1 (SAM domain and HD domain 1); ZK177.8 is involved in reproduction; ZK177.8 is expressed in the anal depressor muscle, hypodermis, nervous system, body region, reproductive system, excretory cell, and the body wall musculature.
WBGene00044013	WBGene00031174	F15H10.9			V	1472	9.06636	4.86769	4.45698	8.76259
WBGene00044014	WBGene00031174	F15H10.10			V	1292	11.3013	8.08968	4.45698	10.8483
WBGene00044427	WBGene00086653	F56A6.5		ENSG00000180537	I	1461	9.10136		5.90513	6.79793	F56A6.5 is an ortholog of human RNF224 (ring finger protein 224) and RNF182 (ring finger protein 182); F56A6.5 is predicted to have zinc ion binding activity, based on protein domain information.
WBGene00044787	WBGene00041840	C54D10.12		ENSG00000155749	V	2592	4.42378	2.36755	5.46502	4.44621	C17H1 gene family
WBGene00045475	WBGene00042683	T07A5.7		ENSG00000106692	III	4345	5.06891		2.81123	3.03483	T07A5.7 is an ortholog of human FKTN (fukutin).
WBGene00138721	WBGene00041840	C54D10.14		ENSG00000155749	V	3768	5.88115	3.92048	5.46502	6.20351	C17H1 gene family
